# Supplementary material for: Aziridination Reactivity of a Manganese(II) Complex with a Bulky Chelating Bis(Alkoxide) Ligand
Source: Molecules. 2022 Sep 6;27(18):5751. doi: 10.3390/molecules27185751 (PMC9505844; doi:10.3390/molecules27185751)
Supplement: Supplementary file 1 [file molecules-27-05751-s001.zip]

Archive with 2 entries (2 files):
- Revised SI/Mn_aziridination_SI_Molecules_revised.pdf
- Revised SI/SI_OptimizedStructures.xyz
