# Supplementary material for: Aziridination Reactivity of a Manganese(II) Complex with a Bulky Chelating Bis(Alkoxide) Ligand
Source: Molecules. 2022 Sep 6;27(18):5751. doi: 10.3390/molecules27185751 (PMC9505844; doi:10.3390/molecules27185751)
Supplement: Supplementary file 1 [file molecules-27-05751-s001.zip › Revised SI/SI_OptimizedStructures.xyz]

105
 Mn[OO]Ph(THF)2 S=5/2
    Mn            0.054045        0.411941        0.145554
    C            -4.824185       -2.617217        2.919682
    C            -3.437426       -2.655914        2.719337
    C            -2.809245       -1.945469        1.668050
    C            -3.613141       -1.142951        0.805338
    C            -5.008222       -1.127403        1.016797
    C            -5.617698       -1.851791        2.053134
    C            -1.326972       -2.080404        1.562335
    C            -0.522391       -1.836008        2.697026
    C            -0.676720       -2.498099        0.376332
    C             0.876676       -1.904969        2.624742
    C             0.721919       -2.543995        0.295841
    C             1.525379       -2.198864        1.408072
    C             3.016182       -2.189913        1.343507
    C             3.701139       -3.139037        2.137009
    C             3.766716       -1.275364        0.553394
    C             5.100987       -3.221565        2.142895
    C             5.173708       -1.377000        0.568544
    C             5.841622       -2.337260        1.344146
    C            -3.008833       -0.301765       -0.355152
    O            -1.825158        0.306826        0.034124
    O             1.942800        0.306383        0.338414
    C             3.077893       -0.181032       -0.307952
    H            -5.634168       -0.514952        0.351063
    H            -6.710715       -1.810272        2.182592
    H            -5.280035       -3.190726        3.741985
    H            -2.807676       -3.277074        3.376011
    H            -1.007765       -1.549462        3.643451
    H             1.487224       -1.674002        3.511943
    H             1.200813       -2.829524       -0.651772
    H            -1.276378       -2.771004       -0.501045
    H             3.104805       -3.835943        2.747622
    H             5.607780       -3.975312        2.765812
    H             6.942007       -2.384208        1.330092
    H             5.760748       -0.671822       -0.038298
    O             0.123722        2.350982       -1.048943
    C             1.030557        3.349735       -0.529561
    C            -1.100871        3.048151       -1.364606
    C             0.150055        4.268790        0.340582
    H             1.832287        2.804517        0.003616
    H             1.479972        3.902599       -1.385871
    C            -1.290345        4.040609       -0.206422
    H            -0.971563        3.568683       -2.341311
    H            -1.900148        2.289137       -1.441162
    H             0.474222        5.325942        0.266671
    H             0.212589        3.966478        1.403692
    H            -1.782940        4.973989       -0.542935
    H            -1.940864        3.581883        0.563170
    O            -0.070948        1.469061        2.084397
    C             1.065671        1.536835        2.985358
    C            -1.319635        1.594141        2.816511
    C             0.479090        1.317868        4.378512
    H             1.790372        0.774036        2.641331
    H             1.534306        2.543575        2.888350
    C            -0.913957        1.960335        4.247806
    H            -1.937040        2.368157        2.318611
    H            -1.859206        0.627136        2.745126
    H             1.098779        1.771189        5.177573
    H             0.387513        0.232893        4.589694
    H            -0.840783        3.062873        4.362692
    H            -1.641506        1.590245        4.997410
    C             4.047127        1.023210       -0.467248
    C             4.716272        1.342148       -1.662802
    C             4.234818        1.858681        0.654923
    C             5.542531        2.480246       -1.741141
    H             4.590085        0.699291       -2.546359
    C             5.059533        2.989514        0.582347
    H             3.713513        1.604485        1.588941
    C             5.714532        3.309853       -0.622666
    H             6.052594        2.717630       -2.688508
    H             5.194374        3.628591        1.469984
    H             6.358864        4.201095       -0.685145
    C             2.732558       -0.742013       -1.706516
    C             1.903740        0.033280       -2.547082
    C             3.236369       -1.961112       -2.197549
    C             1.603026       -0.392778       -3.848935
    H             1.508075        0.993464       -2.184829
    C             2.916728       -2.401233       -3.495889
    H             3.887200       -2.576065       -1.558436
    C             2.105228       -1.616155       -4.329734
    H             0.971446        0.239034       -4.494130
    H             3.313084       -3.363386       -3.857528
    H             1.865699       -1.954582       -5.350307
    C            -2.826164       -1.219722       -1.588885
    C            -1.765161       -0.977776       -2.482663
    C            -3.704771       -2.288467       -1.859211
    C            -1.570356       -1.797876       -3.604786
    H            -1.068316       -0.151027       -2.275714
    C            -3.516426       -3.107505       -2.985418
    H            -4.536676       -2.496035       -1.170159
    C            -2.443837       -2.868622       -3.860725
    H            -0.718849       -1.607319       -4.273203
    H            -4.207326       -3.945243       -3.171560
    H            -2.284767       -3.517365       -4.736485
    C            -3.948934        0.879247       -0.724955
    C            -4.220543        1.838112        0.277340
    C            -4.423151        1.118261       -2.027308
    C            -4.933706        3.007152       -0.015622
    H            -3.858913        1.649516        1.298626
    C            -5.133344        2.297484       -2.327984
    H            -4.227376        0.382942       -2.821212
    C            -5.387681        3.247524       -1.327767
    H            -5.136537        3.740696        0.781305
    H            -5.488497        2.470133       -3.356571
    H            -5.942794        4.169191       -1.563527

#=============================END

79
 Mn[OO]Ph S=5/2
    Mn            0.096177       -0.129977       -0.603947
    C            -4.690389        3.440209       -1.791708
    C            -3.347810        3.408809       -1.388156
    C            -2.745590        2.231670       -0.888049
    C            -3.519105        1.034371       -0.808597
    C            -4.863371        1.086207       -1.230222
    C            -5.452062        2.266748       -1.711795
    C            -1.294984        2.330240       -0.540442
    C            -0.374980        2.708071       -1.553495
    C            -0.783281        2.096839        0.759618
    C             1.004700        2.755772       -1.306545
    C             0.607177        2.100426        0.995269
    C             1.520860        2.383040       -0.046447
    C             2.995451        2.269446        0.166079
    C             3.694659        3.445212        0.516005
    C             3.703603        1.043152        0.023289
    C             5.079770        3.434495        0.735642
    C             5.097288        1.056540        0.243618
    C             5.782750        2.228504        0.598800
    C            -2.928213       -0.298753       -0.259936
    O            -1.682565       -0.555443       -0.840879
    O             1.885334       -0.061762       -1.171674
    C             2.982072       -0.290782       -0.326058
    H            -5.466022        0.168260       -1.184138
    H            -6.506658        2.260817       -2.029177
    H            -5.132922        4.375887       -2.167440
    H            -2.737053        4.324082       -1.444237
    H            -0.758387        2.914016       -2.564847
    H             1.704765        2.988442       -2.122338
    H             0.987451        1.849892        1.997030
    H            -1.471226        1.879208        1.585938
    H             3.125632        4.383397        0.615461
    H             5.604072        4.363989        1.007214
    H             6.871774        2.195863        0.759883
    H             5.662179        0.120946        0.125061
    C             3.962492       -1.235557       -1.057803
    C             4.748831       -2.191151       -0.385240
    C             4.074515       -1.118172       -2.456294
    C             5.641839       -3.010174       -1.099263
    H             4.659390       -2.301744        0.706829
    C             4.965476       -1.934156       -3.170044
    H             3.435546       -0.383214       -2.967261
    C             5.754258       -2.882769       -2.493611
    H             6.248136       -3.756313       -0.561322
    H             5.043133       -1.833437       -4.264525
    H             6.450469       -3.526468       -3.054185
    C             2.472202       -0.986029        0.959335
    C             1.681217       -2.150017        0.790995
    C             2.741580       -0.535056        2.263896
    C             1.190132       -2.852966        1.902140
    H             1.504996       -2.532561       -0.228136
    C             2.241487       -1.234204        3.378936
    H             3.360181        0.363199        2.408301
    C             1.473967       -2.396819        3.203026
    H             0.593955       -3.766705        1.752691
    H             2.463008       -0.868915        4.394186
    H             1.103225       -2.954436        4.077355
    C            -2.816684       -0.196070        1.278850
    C            -1.827313       -0.946201        1.942876
    C            -3.661047        0.636540        2.040294
    C            -1.649292       -0.828924        3.329543
    H            -1.181976       -1.619014        1.357218
    C            -3.490750        0.749491        3.431503
    H            -4.438980        1.228495        1.535136
    C            -2.475051        0.026660        4.079900
    H            -0.853705       -1.406336        3.822482
    H            -4.148578        1.418590        4.008664
    H            -2.329254        0.126515        5.166962
    C            -3.848318       -1.492502       -0.620261
    C            -3.681389       -2.094905       -1.883598
    C            -4.837842       -1.993686        0.246893
    C            -4.495789       -3.166812       -2.277883
    H            -2.891810       -1.707727       -2.543533
    C            -5.654217       -3.069872       -0.146255
    H            -4.972654       -1.543278        1.241645
    C            -5.488007       -3.658935       -1.410014
    H            -4.353711       -3.625902       -3.269457
    H            -6.421326       -3.452655        0.545715
    H            -6.125289       -4.503413       -1.716842

#=============================END

13
 THF
    O            -0.000612       -1.204439       -0.304702
    C            -1.129385       -0.473720        0.159741
    C             1.128227       -0.475186        0.161711
    C            -0.777321        1.020234       -0.050280
    H            -2.019098       -0.814405       -0.407261
    H            -1.310768       -0.679349        1.246263
    C             0.779200        1.018499       -0.052870
    H             1.305902       -0.678684        1.249291
    H             2.019010       -0.818747       -0.401856
    H            -1.205598        1.661451        0.746366
    H            -1.172599        1.385643       -1.019250
    H             1.211896        1.662318        0.739272
    H             1.171828        1.378321       -1.025024

#=============================END

16
 Styrene
    C            -1.961322        0.537050        0.000198
    H            -2.197948        1.616839        0.000397
    C            -2.989973       -0.339087       -0.000228
    H            -4.032941        0.012968       -0.000344
    H            -2.837525       -1.430781       -0.000663
    C            -0.520708        0.227143        0.000035
    C             0.411899        1.292598        0.000028
    C            -0.015493       -1.097200        0.000203
    C             1.794198        1.050264       -0.000079
    H             0.036848        2.329258        0.000112
    C             1.363481       -1.340943        0.000053
    H            -0.714384       -1.947875        0.000520
    C             2.276753       -0.268915       -0.000157
    H             2.498747        1.896890       -0.000100
    H             1.733673       -2.378426        0.000061
    H             3.360517       -0.464332       -0.000303

#=============================END

30
 Iminoiodinane
    N            -0.062924       -0.725841        1.397877
    S             0.754983       -1.639427        0.239236
    O             0.042114       -1.766954       -1.070035
    O             1.097431       -2.843443        1.037144
    C             2.282140       -0.746532       -0.117289
    C             2.423485       -0.058091       -1.330599
    C             3.290684       -0.710209        0.861947
    C             3.591248        0.689360       -1.558030
    H             1.625371       -0.128449       -2.084357
    C             4.447871        0.037781        0.616797
    H             3.156790       -1.271826        1.798589
    C             4.618131        0.752760       -0.593301
    H             3.710635        1.230703       -2.510760
    H             5.243895        0.067930        1.378925
    C             5.880239        1.544008       -0.842063
    H             6.762364        0.872831       -0.923282
    H             5.817510        2.132046       -1.778761
    H             6.088117        2.246687       -0.007801
    I            -0.832028        1.003212        0.586091
    C            -2.802891        0.423084       -0.111009
    C            -3.878955        1.292678        0.113196
    C            -2.930443       -0.824303       -0.732642
    C            -5.151185        0.890624       -0.334485
    H            -3.747505        2.256481        0.629227
    C            -4.216183       -1.206374       -1.157803
    H            -2.047413       -1.469904       -0.882799
    C            -5.318463       -0.354452       -0.965308
    H            -6.015331        1.554037       -0.173233
    H            -4.348140       -2.182822       -1.649617
    H            -6.318491       -0.665077       -1.305228

#=============================END

12
 Phenyl Iodide
    C            -0.566159       -0.000179       -0.000141
    C            -1.254882       -1.225268        0.000076
    C            -1.254809        1.225203       -0.000053
    C            -2.661116       -1.215485       -0.000047
    H            -0.703317       -2.176790        0.000238
    C            -2.660830        1.215687        0.000122
    H            -0.702738        2.176427       -0.000057
    C            -3.366141        0.000056       -0.000062
    H            -3.205975       -2.172769        0.000037
    H            -3.205665        2.172970        0.000200
    H            -4.467017        0.000172       -0.000035
    I             1.563553       -0.000002        0.000005

#=============================END

109
 Int A iso1 S=1/2
    Mn           -0.422026        0.402750       -0.803489
    C            -4.914453        4.709627        1.859251
    C            -3.737617        4.753557        1.102560
    C            -2.974944        3.590559        0.837300
    C            -3.420959        2.344662        1.348856
    C            -4.615951        2.316518        2.104147
    C            -5.354339        3.476137        2.367188
    C            -1.723179        3.762122        0.040272
    C            -1.722033        3.594173       -1.360897
    C            -0.518622        4.090869        0.687063
    C            -0.520124        3.625009       -2.076385
    C             0.682588        4.142921       -0.034321
    C             0.706326        3.845908       -1.410731
    C             2.000676        3.705400       -2.148634
    C             2.468885        4.783923       -2.925667
    C             2.765954        2.502258       -2.106914
    C             3.673907        4.701474       -3.642868
    C             3.966181        2.428848       -2.837911
    C             4.425812        3.518971       -3.595834
    C            -2.688988        0.989085        1.141522
    O            -1.606753        1.152705        0.247791
    O             0.927094        1.083957       -1.694534
    C             2.280294        1.293095       -1.275354
    H            -4.978297        1.354235        2.493834
    H            -6.278404        3.412094        2.962674
    H            -5.486594        5.631311        2.048531
    H            -3.376737        5.710428        0.693673
    H            -2.667316        3.367152       -1.877773
    H            -0.513281        3.404817       -3.154564
    H             1.621056        4.368422        0.489255
    H            -0.513745        4.256877        1.775247
    H             1.866952        5.705874       -2.957331
    H             4.020129        5.560634       -4.238738
    H             5.370299        3.434875       -4.155832
    H             4.548214        1.496331       -2.813950
    C             3.074780        0.005003       -1.565577
    C             4.237630       -0.325706       -0.842669
    C             2.613388       -0.872372       -2.564823
    C             4.925335       -1.520298       -1.108372
    H             4.599300        0.337181       -0.043964
    C             3.287581       -2.077189       -2.813762
    H             1.704333       -0.624838       -3.127640
    C             4.444942       -2.405677       -2.087316
    H             5.818855       -1.773472       -0.517249
    H             2.887796       -2.767747       -3.572066
    H             4.966565       -3.357384       -2.274944
    C             2.344817        1.595316        0.224229
    C             1.419687        0.994278        1.092269
    C             3.322229        2.450724        0.768955
    C             1.394229        1.300936        2.460388
    H             0.761346        0.158961        0.753026
    C             3.333710        2.733426        2.144806
    H             4.055928        2.924440        0.099128
    C             2.354863        2.178816        2.989531
    H             0.646179        0.831873        3.111622
    H             4.099297        3.410460        2.555233
    H             2.345674        2.417793        4.064213
    C            -2.086490        0.448243        2.454299
    C            -1.441345       -0.807758        2.414354
    C            -2.078029        1.176108        3.657947
    C            -0.819818       -1.334256        3.554546
    H            -1.397864       -1.361640        1.465543
    C            -1.459653        0.646941        4.806657
    H            -2.553040        2.166447        3.700382
    C            -0.834087       -0.609537        4.761565
    H            -0.302265       -2.303659        3.489836
    H            -1.461724        1.230107        5.741039
    H            -0.344721       -1.019244        5.658910
    C            -3.733955        0.031376        0.535869
    C            -4.052153        0.168449       -0.828830
    C            -4.473682       -0.867961        1.328048
    C            -5.098532       -0.576502       -1.391317
    H            -3.468452        0.862388       -1.448742
    C            -5.540479       -1.592225        0.769793
    H            -4.221523       -0.992065        2.392052
    C            -5.857399       -1.446720       -0.590512
    H            -5.328033       -0.469805       -2.462602
    H            -6.121140       -2.282011        1.402625
    H            -6.689217       -2.018204       -1.030445
    N            -0.273157       -1.364857       -0.750293
    S            -1.002488       -1.592170       -2.220950
    O            -0.270843       -2.162555       -3.373351
    O            -1.406082       -0.058070       -2.412264
    C            -2.457859       -2.608817       -1.997486
    C            -3.191972       -2.987057       -3.133347
    C            -2.772015       -3.092850       -0.719054
    C            -4.284907       -3.847877       -2.968330
    H            -2.901372       -2.621351       -4.129193
    C            -3.852490       -3.971661       -0.583305
    H            -2.170122       -2.789350        0.147522
    C            -4.629854       -4.357106       -1.696970
    H            -4.877508       -4.143317       -3.848935
    H            -4.103912       -4.359348        0.416021
    C            -5.818432       -5.267893       -1.515882
    H            -6.642068       -4.735672       -0.991272
    H            -6.214751       -5.627568       -2.485511
    H            -5.561963       -6.151546       -0.895793
    I             1.873333       -2.597429        0.864653
    C             3.753008       -2.522555        1.855451
    C             4.136678       -1.309873        2.459005
    C             4.638333       -3.613489        1.804985
    C             5.424055       -1.193918        3.009941
    H             3.443168       -0.456308        2.482780
    C             5.923221       -3.483769        2.362070
    H             4.332976       -4.552908        1.320325
    C             6.321642       -2.275588        2.960890
    H             5.725293       -0.242209        3.476016
    H             6.619605       -4.336614        2.320342
    H             7.331293       -2.177509        3.389303

#=============================END

109
 Int A iso2 S=1/2
    Mn           -0.769084        0.213047       -0.022378
    C            -6.971650       -0.022484        2.241797
    C            -5.825250        0.785738        2.295596
    C            -4.624639        0.385475        1.674779
    C            -4.572285       -0.848795        0.968505
    C            -5.735255       -1.640842        0.913215
    C            -6.923174       -1.239947        1.545983
    C            -3.433372        1.280744        1.697625
    C            -3.362228        2.357934        0.791338
    C            -2.300783        0.994801        2.489230
    C            -2.159007        3.037380        0.584281
    C            -1.085917        1.667417        2.275956
    C            -0.976345        2.686705        1.285637
    C             0.246209        3.520831        1.061204
    C             0.028686        4.920110        1.056879
    C             1.564176        3.037973        0.798829
    C             1.053137        5.836081        0.782067
    C             2.575936        3.972038        0.502110
    C             2.336413        5.355607        0.488234
    C            -3.251070       -1.347063        0.325279
    O            -2.543186       -0.211702       -0.159440
    O             0.911221        0.863868        0.046486
    C             1.889735        1.523442        0.797746
    H            -5.709120       -2.588200        0.355764
    H            -7.816076       -1.881437        1.484073
    H            -7.900287        0.303167        2.735919
    H            -5.848532        1.749147        2.829192
    H            -4.237530        2.593377        0.167353
    H            -2.106383        3.822878       -0.179382
    H            -0.225639        1.434577        2.913521
    H            -2.341211        0.189191        3.235072
    H            -0.980929        5.291828        1.290044
    H             0.844062        6.917112        0.794767
    H             3.156885        6.050684        0.251231
    H             3.581808        3.597471        0.266441
    C             3.258921        1.218951        0.135525
    C             4.468280        1.278850        0.857166
    C             3.295068        0.853352       -1.223355
    C             5.690865        0.991520        0.227731
    H             4.458050        1.534751        1.927148
    C             4.517255        0.559164       -1.849183
    H             2.360257        0.744274       -1.788251
    C             5.719911        0.627400       -1.128487
    H             6.624604        1.029455        0.809973
    H             4.513687        0.249789       -2.905756
    H             6.675505        0.376246       -1.613805
    C             1.942493        0.974782        2.237350
    C             1.663453       -0.388513        2.451891
    C             2.278480        1.788503        3.335984
    C             1.701774       -0.926261        3.746538
    H             1.398305       -1.020437        1.590138
    C             2.322611        1.248188        4.633950
    H             2.482848        2.858452        3.178220
    C             2.031108       -0.109831        4.843923
    H             1.463501       -1.988967        3.898692
    H             2.576091        1.897804        5.486604
    H             2.054798       -0.531418        5.860963
    C            -2.389983       -2.091068        1.369564
    C            -1.126077       -2.572858        0.958612
    C            -2.806859       -2.326578        2.693140
    C            -0.292548       -3.258483        1.856150
    H            -0.823444       -2.462407       -0.095161
    C            -1.972455       -3.014623        3.592467
    H            -3.796455       -1.978108        3.022995
    C            -0.714244       -3.482324        3.177852
    H             0.684160       -3.626130        1.503651
    H            -2.315558       -3.193104        4.623788
    H            -0.071075       -4.035794        3.880164
    C            -3.543544       -2.278920       -0.866183
    C            -3.734632       -1.710235       -2.136837
    C            -3.636588       -3.676685       -0.714796
    C            -4.001635       -2.523564       -3.247254
    H            -3.635989       -0.622875       -2.246368
    C            -3.918585       -4.491768       -1.824193
    H            -3.475203       -4.133511        0.273676
    C            -4.098475       -3.917038       -3.093952
    H            -4.109726       -2.064562       -4.241420
    H            -3.982746       -5.583938       -1.696191
    H            -4.300307       -4.557515       -3.966944
    N            -0.379826       -0.793475       -1.588029
    S            -0.345627       -0.003746       -3.037654
    O            -1.388086       -0.610477       -3.908030
    O             1.063595        0.025576       -3.520294
    C            -0.829313        1.717069       -2.753395
    C             0.149999        2.663679       -2.399595
    C            -2.162193        2.101029       -2.973072
    C            -0.219549        4.004601       -2.253101
    H             1.191040        2.350374       -2.248562
    C            -2.513085        3.451994       -2.831875
    H            -2.899123        1.344169       -3.277988
    C            -1.551844        4.423370       -2.473598
    H             0.543638        4.741479       -1.957495
    H            -3.556140        3.761321       -3.007555
    C            -1.922897        5.878546       -2.321573
    H            -1.506224        6.298967       -1.382279
    H            -1.505629        6.484442       -3.154746
    H            -3.020751        6.026989       -2.315829
    I             2.114819       -2.383555       -1.083287
    C             4.125958       -2.525316       -0.398730
    C             4.434211       -2.169628        0.925885
    C             5.138690       -2.907749       -1.297745
    C             5.772134       -2.211405        1.353246
    H             3.645296       -1.841439        1.617100
    C             6.471732       -2.945439       -0.855204
    H             4.888396       -3.169724       -2.336599
    C             6.792443       -2.598284        0.468834
    H             6.013170       -1.924601        2.389012
    H             7.265568       -3.245956       -1.557488
    H             7.839369       -2.624874        0.809035

#=============================END

109
 Int A iso1 S=3/2
    Mn           -0.489728        0.422542       -0.864667
    C            -4.933028        4.994510        1.354097
    C            -3.681006        4.972093        0.725914
    C            -2.946041        3.773441        0.573923
    C            -3.501942        2.557532        1.052993
    C            -4.767931        2.596109        1.678245
    C            -5.476446        3.794390        1.838474
    C            -1.615881        3.865288       -0.099412
    C            -1.536521        3.858016       -1.508854
    C            -0.428397        3.972773        0.647862
    C            -0.292239        3.842175       -2.146868
    C             0.819476        3.982144        0.006205
    C             0.903992        3.852751       -1.394345
    C             2.200935        3.644275       -2.106217
    C             2.705364        4.675040       -2.925873
    C             2.902051        2.404294       -2.048999
    C             3.888381        4.512086       -3.664191
    C             4.077220        2.247335       -2.807934
    C             4.576831        3.291790       -3.603333
    C            -2.768908        1.192398        0.963057
    O            -1.879871        1.219764       -0.142138
    O             1.005518        1.125386       -1.440237
    C             2.394485        1.248162       -1.152104
    H            -5.211672        1.659635        2.044645
    H            -6.459869        3.784417        2.333824
    H            -5.481351        5.943412        1.462063
    H            -3.238055        5.903199        0.338682
    H            -2.463429        3.794289       -2.099458
    H            -0.233998        3.752969       -3.242804
    H             1.737765        4.052337        0.604212
    H            -0.478725        4.013461        1.746674
    H             2.149159        5.624663       -2.973009
    H             4.265920        5.336443       -4.289356
    H             5.501929        3.142521       -4.181747
    H             4.608237        1.285148       -2.774378
    C             3.064403       -0.097518       -1.497968
    C             4.213972       -0.553726       -0.824145
    C             2.499741       -0.898032       -2.509390
    C             4.780607       -1.797359       -1.145560
    H             4.658415        0.046607       -0.018654
    C             3.051865       -2.150318       -2.814746
    H             1.602565       -0.551782       -3.039561
    C             4.193321       -2.604956       -2.132981
    H             5.663023       -2.148798       -0.588921
    H             2.561243       -2.779282       -3.571879
    H             4.618351       -3.594730       -2.362491
    C             2.642248        1.588302        0.326701
    C             1.753025        1.166111        1.327744
    C             3.788479        2.317024        0.705415
    C             1.969081        1.498560        2.673050
    H             0.861042        0.571796        1.076958
    C             4.023941        2.633178        2.053544
    H             4.490030        2.662296       -0.068513
    C             3.107211        2.235380        3.042093
    H             1.240511        1.174099        3.427960
    H             4.921582        3.209098        2.328371
    H             3.277023        2.499028        4.097679
    C            -2.003364        0.876152        2.261599
    C            -1.324036       -0.357650        2.361138
    C            -1.989197        1.749087        3.365171
    C            -0.666322       -0.721805        3.544454
    H            -1.320138       -1.047024        1.503317
    C            -1.335655        1.383058        4.556361
    H            -2.509782        2.715367        3.301754
    C            -0.682330        0.143853        4.654185
    H            -0.133516       -1.684097        3.590631
    H            -1.341566        2.074786        5.413344
    H            -0.175416       -0.144838        5.588277
    C            -3.816876        0.100315        0.652502
    C            -4.283346       -0.013768       -0.672260
    C            -4.395792       -0.698217        1.657199
    C            -5.334504       -0.887498       -0.980657
    H            -3.809087        0.589107       -1.459669
    C            -5.453206       -1.571232        1.347001
    H            -4.030232       -0.624930        2.692210
    C            -5.931354       -1.660347        0.030060
    H            -5.689328       -0.968001       -2.019076
    H            -5.904560       -2.184098        2.143259
    H            -6.763304       -2.339031       -0.212908
    N            -0.482041       -1.314778       -0.714678
    S            -1.048001       -1.785571       -2.212361
    O            -0.137106       -2.682659       -2.954412
    O            -1.417191       -0.460263       -2.876081
    C            -2.539096       -2.714433       -1.866935
    C            -3.415779       -2.966269       -2.933476
    C            -2.746986       -3.272702       -0.596187
    C            -4.520196       -3.801572       -2.713753
    H            -3.236295       -2.511719       -3.919298
    C            -3.857843       -4.101298       -0.399808
    H            -2.047514       -3.052523        0.222305
    C            -4.756363       -4.386622       -1.451379
    H            -5.218060       -4.002230       -3.542521
    H            -4.035317       -4.531102        0.598559
    C            -5.942131       -5.289810       -1.216130
    H            -6.521790       -4.966321       -0.325975
    H            -6.626898       -5.305119       -2.086572
    H            -5.616523       -6.334719       -1.023742
    I             1.643904       -2.550469        0.891884
    C             3.554369       -2.708952        1.813752
    C             4.096484       -1.563754        2.426304
    C             4.301218       -3.895638        1.712390
    C             5.405085       -1.612920        2.935957
    H             3.511097       -0.634518        2.486790
    C             5.608691       -3.930799        2.229147
    H             3.872101       -4.781157        1.220177
    C             6.165778       -2.791619        2.836802
    H             5.831009       -0.713582        3.408590
    H             6.197271       -4.858718        2.148544
    H             7.192716       -2.823113        3.232988

#=============================END

109
 Int A iso2 S=3/2
    Mn           -0.626721        0.109247       -0.533228
    C            -6.259276       -0.645350        3.182413
    C            -5.233230        0.298579        3.043766
    C            -4.103540        0.053412        2.227976
    C            -4.021777       -1.173686        1.521398
    C            -5.065100       -2.114974        1.667690
    C            -6.170116       -1.865383        2.491366
    C            -3.047465        1.108817        2.155642
    C            -3.131160        2.142341        1.198871
    C            -1.938660        1.077388        3.021220
    C            -2.072757        3.040678        1.035403
    C            -0.887244        1.995430        2.872405
    C            -0.910794        2.947152        1.833515
    C             0.249369        3.832266        1.505849
    C             0.125972        5.215347        1.756081
    C             1.434505        3.352237        0.872449
    C             1.145904        6.118997        1.417589
    C             2.443425        4.270641        0.526346
    C             2.311139        5.642196        0.800558
    C            -2.831345       -1.579766        0.622541
    O            -2.139053       -0.401698        0.210632
    O             0.414978        1.465614       -0.113314
    C             1.607359        1.844646        0.556707
    H            -5.001234       -3.065132        1.115585
    H            -6.964832       -2.621638        2.586143
    H            -7.125912       -0.429109        3.826553
    H            -5.287680        1.259569        3.579164
    H            -4.001758        2.185290        0.526731
    H            -2.104329        3.792550        0.234362
    H            -0.024697        1.945090        3.549574
    H            -1.875237        0.294927        3.792929
    H            -0.797247        5.577803        2.235535
    H             1.026131        7.192192        1.634288
    H             3.120387        6.335177        0.521960
    H             3.349842        3.900971        0.025782
    C             2.805298        1.574279       -0.379059
    C             4.100046        1.316955        0.113118
    C             2.597241        1.575943       -1.769851
    C             5.161007        1.065888       -0.771975
    H             4.285127        1.280070        1.195361
    C             3.650249        1.310519       -2.655732
    H             1.585819        1.726868       -2.158465
    C             4.939687        1.056415       -2.158563
    H             6.158225        0.835690       -0.366372
    H             3.442201        1.269274       -3.735328
    H             5.767167        0.830112       -2.849088
    C             1.791305        1.054778        1.863370
    C             1.262884       -0.237094        2.006944
    C             2.503534        1.615266        2.943236
    C             1.384693       -0.942123        3.213231
    H             0.740159       -0.728667        1.171313
    C             2.655881        0.904993        4.145528
    H             2.913395        2.632319        2.851276
    C             2.083498       -0.371046        4.290389
    H             0.932186       -1.939671        3.300372
    H             3.208045        1.362608        4.981407
    H             2.179479       -0.919350        5.240457
    C            -1.859074       -2.502044        1.386507
    C            -0.646355       -2.886936        0.771433
    C            -2.126357       -2.974710        2.686804
    C             0.253673       -3.746575        1.418289
    H            -0.400758       -2.526659       -0.240155
    C            -1.225602       -3.836264        3.338475
    H            -3.051274       -2.674181        3.197892
    C            -0.038517       -4.235717        2.703909
    H             1.190709       -4.020314        0.909036
    H            -1.458572       -4.194783        4.353499
    H             0.664472       -4.914143        3.212067
    C            -3.377801       -2.202650       -0.683182
    C            -4.390505       -1.484311       -1.358215
    C            -2.888123       -3.384293       -1.265904
    C            -4.880243       -1.921601       -2.595358
    H            -4.791743       -0.569669       -0.895737
    C            -3.370769       -3.817936       -2.514047
    H            -2.126328       -3.982157       -0.748299
    C            -4.358971       -3.086898       -3.186726
    H            -5.668050       -1.346925       -3.107870
    H            -2.960528       -4.735668       -2.962755
    H            -4.727446       -3.423294       -4.167926
    N            -0.170871       -0.794521       -1.903158
    S            -0.547636       -0.192643       -3.442985
    O            -1.445824       -1.170535       -4.095875
    O             0.717649        0.227705       -4.090739
    C            -1.498627        1.289886       -3.037183
    C            -0.873592        2.547299       -2.976394
    C            -2.867944        1.140078       -2.748887
    C            -1.629514        3.659355       -2.582025
    H             0.188843        2.645035       -3.238963
    C            -3.605487        2.263299       -2.362287
    H            -3.326678        0.145342       -2.830930
    C            -3.000937        3.538331       -2.266222
    H            -1.142334        4.644856       -2.514409
    H            -4.677582        2.151261       -2.132181
    C            -3.811826        4.734829       -1.833216
    H            -4.304681        4.551553       -0.854822
    H            -3.184639        5.642213       -1.735775
    H            -4.620147        4.954509       -2.563005
    I             2.571964       -2.034574       -1.177122
    C             4.421186       -2.109197       -0.130092
    C             4.437062       -1.805409        1.242815
    C             5.614371       -2.358169       -0.830138
    C             5.668993       -1.739710        1.915683
    H             3.501250       -1.593708        1.779186
    C             6.839087       -2.291858       -0.142912
    H             5.589882       -2.584260       -1.906456
    C             6.871828       -1.977104        1.227280
    H             5.680546       -1.492040        2.989006
    H             7.776314       -2.482651       -0.689743
    H             7.834793       -1.919395        1.758219

#=============================END

109
 Int A iso1 S=5/2
    Mn            0.379719       -0.650271       -0.787361
    C             5.426846       -4.667645        0.953062
    C             4.186139       -4.685785        0.301586
    C             3.349903       -3.546387        0.274132
    C             3.781556       -2.355048        0.917015
    C             5.036149       -2.351129        1.562070
    C             5.851549       -3.490431        1.590869
    C             2.026238       -3.648450       -0.414064
    C             1.877138       -3.285794       -1.772037
    C             0.882879       -4.043219        0.309055
    C             0.600197       -3.166401       -2.336276
    C            -0.393030       -3.968869       -0.267091
    C            -0.564354       -3.478498       -1.580713
    C            -1.914755       -3.416062       -2.232129
    C            -2.228364       -4.443439       -3.146578
    C            -2.873330       -2.386542       -2.000955
    C            -3.460564       -4.476977       -3.819807
    C            -4.096807       -2.422969       -2.692820
    C            -4.398786       -3.461071       -3.590344
    C             2.927554       -1.055936        0.940657
    O             1.863870       -1.211908        0.049048
    O            -1.285980       -0.749261       -1.498551
    C            -2.523482       -1.227610       -1.036176
    H             5.382697       -1.426364        2.046846
    H             6.824785       -3.453746        2.104874
    H             6.060840       -5.568025        0.959319
    H             3.839097       -5.600598       -0.204409
    H             2.765070       -2.993944       -2.353024
    H             0.482942       -2.812298       -3.372021
    H            -1.272917       -4.264427        0.319631
    H             0.989746       -4.351937        1.360128
    H            -1.481216       -5.233203       -3.324654
    H            -3.679616       -5.293171       -4.525925
    H            -5.366236       -3.464754       -4.116531
    H            -4.823770       -1.614231       -2.530019
    C            -3.540709       -0.064706       -1.099633
    C            -4.763674       -0.096486       -0.400820
    C            -3.230438        1.063183       -1.886276
    C            -5.677166        0.963861       -0.513356
    H            -5.007927       -0.952323        0.245171
    C            -4.136094        2.133805       -1.978369
    H            -2.262329        1.114012       -2.402709
    C            -5.364666        2.085279       -1.300963
    H            -6.626458        0.925638        0.042297
    H            -3.862213        3.014901       -2.579266
    H            -6.073759        2.924864       -1.370437
    C            -2.459402       -1.766929        0.407797
    C            -1.525534       -1.259313        1.329356
    C            -3.325506       -2.795685        0.832446
    C            -1.406909       -1.798463        2.620206
    H            -0.889677       -0.397469        1.070053
    C            -3.235412       -3.319861        2.133037
    H            -4.050939       -3.218708        0.120916
    C            -2.263109       -2.835316        3.026218
    H            -0.644084       -1.398286        3.302996
    H            -3.915700       -4.129537        2.441319
    H            -2.172580       -3.263396        4.036716
    C             2.330932       -0.772762        2.334151
    C             1.571366        0.408511        2.487591
    C             2.439689       -1.656432        3.422309
    C             0.954121        0.710733        3.708549
    H             1.453995        1.081870        1.624543
    C             1.821148       -1.354234        4.650962
    H             3.014447       -2.587855        3.313548
    C             1.083627       -0.168819        4.801397
    H             0.357737        1.631983        3.802134
    H             1.917669       -2.055487        5.495000
    H             0.600745        0.066550        5.762867
    C             3.833877        0.095951        0.453428
    C             4.040573        0.239068       -0.931816
    C             4.521425        0.944478        1.342519
    C             4.936971        1.200104       -1.420118
    H             3.476444       -0.396977       -1.627128
    C             5.427226        1.901360        0.852527
    H             4.349396        0.854762        2.426064
    C             5.642681        2.026759       -0.529628
    H             5.079464        1.308672       -2.505955
    H             5.962425        2.556691        1.558086
    H             6.350343        2.776843       -0.914922
    N             0.391483        1.260359       -0.471953
    S             0.752334        1.753454       -1.998724
    O            -0.345415        2.450580       -2.718382
    O             1.322754        0.506890       -2.673730
    C             2.084964        2.939038       -1.800412
    C             2.740345        3.390593       -2.957093
    C             2.424222        3.430570       -0.531149
    C             3.753756        4.350745       -2.828995
    H             2.460174        2.992555       -3.943835
    C             3.435603        4.393026       -0.426086
    H             1.908986        3.043667        0.358291
    C             4.116880        4.869166       -1.566972
    H             4.276238        4.707963       -3.731141
    H             3.712571        4.772392        0.570285
    C             5.224134        5.885214       -1.425872
    H             6.084874        5.458163       -0.866666
    H             5.597615        6.226700       -2.411174
    H             4.885189        6.777217       -0.858431
    I            -1.550661        2.385060        0.913709
    C            -3.526350        2.442416        1.729443
    C            -3.963734        1.333874        2.479740
    C            -4.377130        3.535021        1.483711
    C            -5.262276        1.340240        3.014364
    H            -3.299089        0.470267        2.635911
    C            -5.671581        3.530352        2.030992
    H            -4.033010        4.381180        0.870521
    C            -6.116000        2.435992        2.793756
    H            -5.608489        0.475817        3.602611
    H            -6.340007        4.387014        1.849938
    H            -7.134140        2.434973        3.213422

#=============================END

109
 Int A iso2 S=5/2
    Mn           -0.086160        0.459287       -0.553352
    C            -3.303919        5.273688        2.302095
    C            -2.064777        4.629023        2.412832
    C            -1.838984        3.344750        1.863364
    C            -2.902524        2.709343        1.168064
    C            -4.141948        3.374424        1.052410
    C            -4.352683        4.638965        1.616739
    C            -0.465698        2.765247        2.020566
    C             0.559470        3.152357        1.126608
    C            -0.153488        1.852693        3.046878
    C             1.818005        2.542824        1.191914
    C             1.108638        1.235960        3.102362
    C             2.085776        1.520772        2.128108
    C             3.346315        0.729330        1.956240
    C             4.579578        1.311749        2.310431
    C             3.353134       -0.558036        1.337876
    C             5.798459        0.650399        2.084227
    C             4.579151       -1.203249        1.099194
    C             5.798674       -0.610832        1.471868
    C            -2.810027        1.299822        0.547114
    O            -1.438410        0.941091        0.420913
    O             1.289100       -0.246385        0.249180
    C             2.016445       -1.234402        0.942827
    H            -4.954978        2.881275        0.497538
    H            -5.331380        5.132034        1.509505
    H            -3.447044        6.272798        2.742588
    H            -1.230969        5.121339        2.937638
    H             0.339584        3.873105        0.324222
    H             2.591154        2.800815        0.458767
    H             1.313862        0.488228        3.881375
    H            -0.929057        1.570809        3.775645
    H             4.570164        2.310863        2.773892
    H             6.745999        1.126072        2.381732
    H             6.745670       -1.139205        1.279843
    H             4.576011       -2.188265        0.609116
    C             2.197021       -2.440769       -0.006206
    C             2.195141       -3.775014        0.442685
    C             2.331434       -2.194313       -1.387218
    C             2.326187       -4.836296       -0.468768
    H             2.064559       -3.993135        1.511786
    C             2.455203       -3.250792       -2.300015
    H             2.300451       -1.158048       -1.745574
    C             2.450273       -4.579626       -1.842823
    H             2.304054       -5.873031       -0.099873
    H             2.538459       -3.032200       -3.375983
    H             2.532192       -5.413367       -2.557265
    C             1.277468       -1.666077        2.223759
    C            -0.110682       -1.494575        2.352920
    C             1.995580       -2.234396        3.295731
    C            -0.776674       -1.880851        3.526484
    H            -0.679314       -0.988441        1.562518
    C             1.331773       -2.631928        4.468358
    H             3.088204       -2.343532        3.221460
    C            -0.057943       -2.454998        4.588399
    H            -1.860072       -1.711738        3.609254
    H             1.908548       -3.069522        5.298462
    H            -0.577163       -2.750416        5.513639
    C            -3.426296        0.228947        1.467703
    C            -3.357206       -1.122950        1.063240
    C            -4.010724        0.532261        2.710941
    C            -3.889481       -2.143061        1.862818
    H            -2.886822       -1.370964        0.100690
    C            -4.539769       -0.491280        3.519697
    H            -4.058003        1.576926        3.049933
    C            -4.489946       -1.829092        3.096716
    H            -3.825372       -3.188422        1.522557
    H            -4.995171       -0.234967        4.489180
    H            -4.908526       -2.627623        3.729107
    C            -3.412686        1.308305       -0.871904
    C            -2.793666        2.159217       -1.811296
    C            -4.470865        0.481478       -1.290834
    C            -3.167407        2.127410       -3.160744
    H            -1.990967        2.840019       -1.494706
    C            -4.864298        0.467715       -2.642125
    H            -4.990923       -0.163118       -0.568343
    C            -4.201166        1.271603       -3.583278
    H            -2.631449        2.766686       -3.879040
    H            -5.689296       -0.189578       -2.959098
    H            -4.494991        1.238530       -4.644264
    N             0.124630        1.143527       -2.065979
    S             0.665602        2.607050       -2.727643
    O            -0.064717        3.776080       -2.153229
    O             0.649873        2.406722       -4.195266
    C             2.361834        2.713846       -2.134069
    C             3.139714        1.554259       -2.006495
    C             2.866563        3.971873       -1.765590
    C             4.424969        1.647981       -1.456130
    H             2.727451        0.584000       -2.313196
    C             4.166855        4.053246       -1.249919
    H             2.227013        4.862085       -1.856790
    C             4.960722        2.895904       -1.071093
    H             5.017524        0.732015       -1.306259
    H             4.568601        5.036102       -0.954500
    C             6.344362        3.003440       -0.479778
    H             6.308346        3.447748        0.536939
    H             6.827770        2.011687       -0.396175
    H             6.993484        3.658667       -1.098982
    I            -1.202078       -1.732267       -2.254079
    C            -1.094967       -3.666055       -1.357836
    C            -1.097277       -3.772789        0.040911
    C            -1.006553       -4.803139       -2.178290
    C            -1.024823       -5.046487        0.628812
    H            -1.134338       -2.881843        0.679297
    C            -0.936785       -6.070608       -1.574006
    H            -0.990593       -4.706350       -3.273893
    C            -0.947614       -6.196336       -0.173885
    H            -1.015907       -5.123274        1.727428
    H            -0.868600       -6.966704       -2.210795
    H            -0.890041       -7.192943        0.290466

#=============================END

97
 Int B iso1 S=1/2
    Mn           -0.281514       -0.043735       -0.928287
    C            -6.668998        1.789765       -1.267862
    C            -5.459301        2.467849       -1.051563
    C            -4.288632        1.782682       -0.662667
    C            -4.338284        0.365872       -0.512187
    C            -5.554707       -0.303664       -0.746906
    C            -6.715575        0.396291       -1.113711
    C            -3.012905        2.546769       -0.520585
    C            -2.395958        3.043317       -1.689146
    C            -2.342174        2.695982        0.710641
    C            -1.099014        3.567124       -1.644082
    C            -1.036452        3.205066        0.753379
    C            -0.381017        3.598745       -0.429703
    C             1.036900        4.072533       -0.435495
    C             1.238614        5.467463       -0.552670
    C             2.171720        3.215456       -0.365080
    C             2.520913        6.031406       -0.578252
    C             3.455990        3.800746       -0.400711
    C             3.638165        5.187415       -0.496925
    C            -3.100728       -0.436331       -0.048806
    O            -1.984336        0.109479       -0.763860
    O             0.867798        1.257910       -0.870508
    C             2.054761        1.674675       -0.206644
    H            -5.588250       -1.397499       -0.638631
    H            -7.653717       -0.154115       -1.285599
    H            -7.570606        2.350391       -1.560700
    H            -5.406757        3.560852       -1.178060
    H            -2.919170        2.945955       -2.653423
    H            -0.603151        3.899586       -2.569460
    H            -0.508135        3.261269        1.716239
    H            -2.824057        2.362576        1.639217
    H             0.348812        6.113452       -0.616527
    H             2.644589        7.122325       -0.663765
    H             4.657824        5.602608       -0.519102
    H             4.341583        3.152328       -0.359560
    C             3.245478        0.985248       -0.909064
    C             4.453750        0.726250       -0.230605
    C             3.154287        0.680242       -2.280012
    C             5.562860        0.212292       -0.921672
    H             4.528867        0.937642        0.846592
    C             4.256523        0.146202       -2.967083
    H             2.208285        0.873112       -2.805422
    C             5.470357       -0.074624       -2.294176
    H             6.505223        0.030481       -0.381131
    H             4.169003       -0.086011       -4.040202
    H             6.340586       -0.476486       -2.836992
    C             2.003783        1.262524        1.276970
    C             2.031943       -0.112532        1.593725
    C             1.968866        2.201218        2.323227
    C             2.032107       -0.536484        2.928565
    H             2.082750       -0.854798        0.785118
    C             1.956721        1.776287        3.664602
    H             1.969709        3.275959        2.090757
    C             1.994913        0.407893        3.971613
    H             2.066641       -1.613036        3.153302
    H             1.928386        2.524639        4.471975
    H             1.997987        0.075148        5.021588
    C            -2.903814       -0.286851        1.471369
    C            -1.655002       -0.581120        2.052339
    C            -3.969695        0.101640        2.307213
    C            -1.465880       -0.445303        3.434775
    H            -0.822072       -0.920257        1.418486
    C            -3.782480        0.227845        3.694512
    H            -4.953093        0.322866        1.868208
    C            -2.525304       -0.034220        4.262112
    H            -0.477297       -0.659003        3.864571
    H            -4.625235        0.541188        4.330737
    H            -2.371190        0.075739        5.347158
    C            -3.198716       -1.923254       -0.434368
    C            -2.919642       -2.303932       -1.762819
    C            -3.565405       -2.909397        0.499124
    C            -2.984708       -3.651004       -2.144706
    H            -2.631739       -1.535245       -2.494135
    C            -3.650743       -4.256290        0.109895
    H            -3.772211       -2.625313        1.540945
    C            -3.353536       -4.631912       -1.208752
    H            -2.730048       -3.937154       -3.176162
    H            -3.928455       -5.019635        0.853411
    H            -3.394039       -5.691491       -1.505672
    N             0.217620       -1.579278       -0.922896
    S             0.418390       -3.250131       -0.810242
    O             0.325388       -3.800741       -2.179656
    O            -0.432988       -3.750130        0.292346
    C             2.123438       -3.290667       -0.263010
    C             3.144856       -2.965727       -1.171481
    C             2.396268       -3.586738        1.080933
    C             4.463618       -2.925360       -0.707133
    H             2.903266       -2.744595       -2.221102
    C             3.724862       -3.531805        1.526097
    H             1.564855       -3.847274        1.752399
    C             4.774455       -3.187148        0.647000
    H             5.271509       -2.673241       -1.408830
    H             3.953497       -3.757546        2.580153
    C             6.192625       -3.059713        1.144211
    H             6.372030       -3.679495        2.045080
    H             6.927036       -3.349762        0.366206
    H             6.409532       -2.004204        1.420537

#=============================END

97
 Int B iso2 S=1/2
    Mn            0.242466        0.179433        0.726327
    C            -1.886128       -5.644399        2.554823
    C            -0.644226       -5.014933        2.394089
    C            -0.482994       -3.892946        1.548726
    C            -1.623453       -3.374333        0.875042
    C            -2.868890       -4.013134        1.052217
    C            -3.005391       -5.142227        1.872556
    C             0.866868       -3.263638        1.461625
    C             1.399545       -2.629375        2.605379
    C             1.601277       -3.215052        0.258741
    C             2.574476       -1.871962        2.518895
    C             2.772451       -2.451298        0.171413
    C             3.242016       -1.722987        1.284358
    C             4.412645       -0.795510        1.189693
    C             5.659268       -1.269089        1.656272
    C             4.323173        0.535872        0.690892
    C             6.810518       -0.469080        1.624082
    C             5.488224        1.330297        0.674531
    C             6.721976        0.839522        1.126675
    C            -1.562463       -2.166245       -0.090377
    O            -0.503728       -1.301044        0.315125
    O             1.926182        0.568951        0.860423
    C             3.013725        1.122061        0.113731
    H            -3.751487       -3.607957        0.535771
    H            -3.990944       -5.620170        1.985231
    H            -1.978647       -6.523451        3.211667
    H             0.243065       -5.398376        2.922191
    H             0.844241       -2.680818        3.555463
    H             2.948027       -1.326140        3.399177
    H             3.300837       -2.379316       -0.789416
    H             1.214937       -3.726708       -0.634918
    H             5.710810       -2.297387        2.047761
    H             7.770059       -0.866848        1.989988
    H             7.611153        1.488411        1.096795
    H             5.422556        2.362331        0.301950
    C             2.949054        2.649964        0.295402
    C             3.388137        3.533237       -0.709796
    C             2.441811        3.177107        1.497723
    C             3.320007        4.922380       -0.514612
    H             3.771826        3.130868       -1.659446
    C             2.366530        4.564632        1.689580
    H             2.090251        2.485664        2.276289
    C             2.805266        5.442569        0.684100
    H             3.659230        5.601734       -1.312309
    H             1.954321        4.963655        2.629805
    H             2.737765        6.531961        0.830829
    C             2.823013        0.743279       -1.365241
    C             1.689470        1.258566       -2.028642
    C             3.708193       -0.091473       -2.069386
    C             1.425263        0.917725       -3.361185
    H             1.038524        1.979015       -1.514227
    C             3.448091       -0.428520       -3.410462
    H             4.612743       -0.472203       -1.572892
    C             2.304391        0.068113       -4.056457
    H             0.526305        1.327420       -3.846487
    H             4.148980       -1.082677       -3.952599
    H             2.105827       -0.198889       -5.106418
    C            -1.233694       -2.622076       -1.522475
    C            -0.869741       -1.641597       -2.469368
    C            -1.278577       -3.975086       -1.910247
    C            -0.558397       -2.017358       -3.783739
    H            -0.851831       -0.580108       -2.179858
    C            -0.961965       -4.346697       -3.228741
    H            -1.557214       -4.746661       -1.178390
    C            -0.599116       -3.369107       -4.169103
    H            -0.279688       -1.242925       -4.513330
    H            -0.997307       -5.408948       -3.517737
    H            -0.348590       -3.659506       -5.201683
    C            -2.867329       -1.357015       -0.001929
    C            -3.169528       -0.724218        1.222667
    C            -3.781421       -1.264355       -1.065255
    C            -4.374663       -0.029143        1.388095
    H            -2.454574       -0.793828        2.055990
    C            -4.995685       -0.576169       -0.895671
    H            -3.549173       -1.743920       -2.026738
    C            -5.298511        0.035822        0.330643
    H            -4.596356        0.464144        2.346547
    H            -5.708872       -0.518762       -1.732975
    H            -6.248961        0.574169        0.461721
    N            -0.781697        1.492438        0.737035
    S            -1.406373        2.322020       -0.591787
    O            -1.612795        1.432917       -1.771760
    O            -0.575105        3.542141       -0.765033
    C            -3.024669        2.805046        0.004393
    C            -4.095444        2.782947       -0.897920
    C            -3.185380        3.258613        1.324424
    C            -5.351091        3.238340       -0.468056
    H            -3.938013        2.396319       -1.914877
    C            -4.451821        3.684441        1.741140
    H            -2.327040        3.256784        2.012135
    C            -5.553697        3.687692        0.852891
    H            -6.199264        3.226393       -1.171401
    H            -4.591680        4.029198        2.778687
    C            -6.912166        4.149279        1.323332
    H            -7.300157        3.493008        2.131853
    H            -6.866313        5.177602        1.739999
    H            -7.653248        4.147113        0.500149

#=============================END

97
 Int B iso1 S=3/2
    Mn           -0.232017       -0.254761       -0.400017
    C            -6.427365        1.260597       -2.423297
    C            -5.246124        1.989100       -2.211588
    C            -4.191369        1.462853       -1.438326
    C            -4.315710        0.154395       -0.891233
    C            -5.505766       -0.565949       -1.112279
    C            -6.558983       -0.019494       -1.863841
    C            -2.939754        2.248447       -1.234924
    C            -1.998145        2.350202       -2.283083
    C            -2.608174        2.767645        0.031032
    C            -0.713684        2.845878       -2.038207
    C            -1.319204        3.259303        0.277282
    C            -0.343886        3.257386       -0.738878
    C             1.015654        3.801860       -0.443960
    C             1.119566        5.215352       -0.447452
    C             2.156215        3.027236       -0.110211
    C             2.309378        5.873519       -0.118367
    C             3.346682        3.711749        0.229594
    C             3.432725        5.108395        0.232634
    C            -3.183834       -0.460242       -0.031062
    O            -1.957781       -0.118152       -0.680300
    O             1.104356        0.879076       -0.728278
    C             2.184157        1.473917       -0.015875
    H            -5.604126       -1.576466       -0.689441
    H            -7.479749       -0.603563       -2.017932
    H            -7.242591        1.693870       -3.023788
    H            -5.129395        2.996302       -2.642052
    H            -2.259687        1.957485       -3.278019
    H             0.034112        2.878128       -2.845170
    H            -1.054889        3.624131        1.281679
    H            -3.345692        2.735257        0.844229
    H             0.222154        5.795459       -0.714296
    H             2.357550        6.973557       -0.132247
    H             4.381960        5.595856        0.504507
    H             4.238285        3.130192        0.499903
    C             3.479182        1.011354       -0.722638
    C             4.694508        0.814852       -0.037894
    C             3.463071        0.896975       -2.126621
    C             5.877924        0.546051       -0.747021
    H             4.720646        0.881921        1.059857
    C             4.642151        0.620349       -2.835582
    H             2.507915        1.034624       -2.653941
    C             5.858892        0.456391       -2.148721
    H             6.822629        0.411557       -0.196539
    H             4.612884        0.541424       -3.933828
    H             6.787598        0.252648       -2.704702
    C             2.098109        1.013737        1.448565
    C             2.457865       -0.310208        1.778475
    C             1.554647        1.840690        2.450273
    C             2.276313       -0.797840        3.079432
    H             2.874625       -0.968583        1.005058
    C             1.378748        1.354924        3.757269
    H             1.273645        2.875528        2.207095
    C             1.736272        0.033776        4.075768
    H             2.554111       -1.837781        3.309926
    H             0.962256        2.018495        4.531365
    H             1.594913       -0.347206        5.099424
    C            -3.248712        0.101643        1.403325
    C            -2.097741        0.155174        2.213853
    C            -4.471192        0.551039        1.943365
    C            -2.157033        0.681527        3.512968
    H            -1.136427       -0.241941        1.854793
    C            -4.534701        1.073132        3.246121
    H            -5.382772        0.510794        1.329940
    C            -3.374285        1.151757        4.033841
    H            -1.237570        0.715747        4.115508
    H            -5.499211        1.427922        3.642458
    H            -3.419731        1.569806        5.051795
    C            -3.243898       -1.996255       -0.041926
    C            -3.087264       -2.649637       -1.284553
    C            -3.433400       -2.763986        1.120128
    C            -3.144269       -4.045220       -1.362692
    H            -2.910134       -2.047596       -2.187595
    C            -3.487093       -4.167089        1.039013
    H            -3.543875       -2.264320        2.093132
    C            -3.349322       -4.809207       -0.199801
    H            -3.007005       -4.543864       -2.334415
    H            -3.631195       -4.759325        1.956350
    H            -3.380937       -5.908208       -0.259839
    N             0.110004       -1.670053        0.516935
    S             0.459520       -2.835036       -0.647647
    O             0.222481       -2.128841       -1.969168
    O            -0.194093       -4.127034       -0.362539
    C             2.222804       -3.037505       -0.438035
    C             3.103574       -2.438647       -1.350644
    C             2.686272       -3.732770        0.691584
    C             4.480057       -2.541452       -1.119436
    H             2.702664       -1.896536       -2.218043
    C             4.067649       -3.797944        0.919314
    H             1.968024       -4.201472        1.380345
    C             4.983773       -3.200791        0.024064
    H             5.177583       -2.075293       -1.830078
    H             4.446510       -4.324738        1.809871
    C             6.470895       -3.253626        0.271598
    H             6.712905       -3.747618        1.232799
    H             6.992307       -3.806617       -0.538548
    H             6.901061       -2.230045        0.288837

#=============================END

97
 Int B iso2 S=3/2
    Mn           -0.232000       -0.254758       -0.399938
    C            -6.427251        1.260891       -2.423376
    C            -5.245981        1.989339       -2.211635
    C            -4.191268        1.463041       -1.438350
    C            -4.315683        0.154589       -0.891263
    C            -5.505759       -0.565707       -1.112358
    C            -6.558935       -0.019202       -1.863940
    C            -2.939611        2.248566       -1.234945
    C            -1.997975        2.350217       -2.283090
    C            -2.608033        2.767805        0.030992
    C            -0.713497        2.845846       -2.038214
    C            -1.319040        3.259400        0.277247
    C            -0.343705        3.257392       -0.738897
    C             1.015854        3.801820       -0.443996
    C             1.119822        5.215307       -0.447562
    C             2.156381        3.027164       -0.110206
    C             2.309655        5.873445       -0.118498
    C             3.346868        3.711651        0.229588
    C             3.432964        5.108296        0.232561
    C            -3.183860       -0.460132       -0.031081
    O            -1.957759       -0.118097       -0.680273
    O             1.104432        0.879020       -0.728203
    C             2.184261        1.473845       -0.015815
    H            -5.604167       -1.576230       -0.689544
    H            -7.479718       -0.603234       -2.018066
    H            -7.242442        1.694204       -3.023884
    H            -5.129196        2.996536       -2.642094
    H            -2.259519        1.957466       -3.278012
    H             0.034317        2.878025       -2.845163
    H            -1.054727        3.624260        1.281634
    H            -3.345576        2.735510        0.844169
    H             0.222435        5.795436       -0.714443
    H             2.357870        6.973481       -0.132431
    H             4.382216        5.595733        0.504423
    H             4.238447        3.130078        0.499932
    C             3.479268        1.011203       -0.722562
    C             4.694576        0.814636       -0.037804
    C             3.463166        0.896808       -2.126545
    C             5.877984        0.545762       -0.746915
    H             4.720707        0.881712        1.059947
    C             4.642235        0.620092       -2.835489
    H             2.508022        1.034499       -2.653875
    C             5.858961        0.456076       -2.148614
    H             6.822674        0.411211       -0.196420
    H             4.612974        0.541146       -3.933734
    H             6.787659        0.252264       -2.704582
    C             2.098218        1.013730        1.448646
    C             2.457848       -0.310237        1.778606
    C             1.554927        1.840804        2.450345
    C             2.276334       -0.797772        3.079603
    H             2.874479       -0.968703        1.005196
    C             1.379072        1.355136        3.757383
    H             1.274038        2.875663        2.207129
    C             1.736463        0.033965        4.075931
    H             2.554034       -1.837730        3.310139
    H             0.962725        2.018804        4.531475
    H             1.595139       -0.346940        5.099622
    C            -3.248766        0.101696        1.403327
    C            -2.097877        0.154947        2.213985
    C            -4.471219        0.551283        1.943267
    C            -2.157210        0.681214        3.513132
    H            -1.136596       -0.242317        1.855003
    C            -4.534772        1.073298        3.246052
    H            -5.382742        0.511249        1.329744
    C            -3.374427        1.151645        4.033905
    H            -1.237808        0.715210        4.115777
    H            -5.499258        1.428242        3.642308
    H            -3.419904        1.569632        5.051883
    C            -3.244063       -1.996135       -0.041990
    C            -3.087775       -2.649488       -1.284676
    C            -3.433462       -2.763883        1.120068
    C            -3.145000       -4.045060       -1.362859
    H            -2.910741       -2.047433       -2.187727
    C            -3.487370       -4.166976        1.038909
    H            -3.543682       -2.264236        2.093110
    C            -3.349932       -4.809064       -0.199958
    H            -3.007998       -4.543685       -2.334628
    H            -3.631381       -4.759228        1.956250
    H            -3.381724       -5.908057       -0.260034
    N             0.109985       -1.670061        0.517006
    S             0.459412       -2.835095       -0.647555
    O             0.222290       -2.128952       -1.969084
    O            -0.194227       -4.127059       -0.362355
    C             2.222694       -3.037628       -0.438059
    C             3.103416       -2.438964       -1.350840
    C             2.686222       -3.732710        0.691647
    C             4.479913       -2.541768       -1.119713
    H             2.702461       -1.897007       -2.218312
    C             4.067613       -3.797882        0.919292
    H             1.968007       -4.201265        1.380543
    C             4.983690       -3.200906        0.023874
    H             5.177400       -2.075762       -1.830493
    H             4.446524       -4.324531        1.809913
    C             6.470828       -3.253709        0.271326
    H             6.712892       -3.747519        1.232606
    H             6.992189       -3.806854       -0.538748
    H             6.901004       -2.230128        0.288346

#=============================END

97
 Int B iso1 S=5/2
    Mn            0.545390       -0.190648       -0.417125
    C             5.959430       -2.209976       -2.298740
    C             4.645749       -2.588321       -1.980427
    C             3.791764       -1.748664       -1.232154
    C             4.282729       -0.480590       -0.800063
    C             5.595125       -0.107285       -1.143485
    C             6.435254       -0.961385       -1.876614
    C             2.414399       -2.286689       -0.973557
    C             1.539747       -2.537979       -2.067545
    C             2.022685       -2.757446        0.306805
    C             0.299296       -3.160847       -1.873649
    C             0.773295       -3.357194        0.499835
    C            -0.130855       -3.500922       -0.572446
    C            -1.533954       -3.912137       -0.275595
    C            -1.877350       -5.281685       -0.337575
    C            -2.505736       -2.965286        0.140721
    C            -3.155217       -5.728179        0.023513
    C            -3.783610       -3.434105        0.511426
    C            -4.109664       -4.795572        0.463460
    C             3.350886        0.486651       -0.029536
    O             2.172162        0.525886       -0.812626
    O            -0.963693       -1.177378       -0.364396
    C            -2.237858       -1.428917        0.165769
    H             5.961613        0.883009       -0.839046
    H             7.458108       -0.638636       -2.125985
    H             6.601836       -2.888945       -2.880831
    H             4.260488       -3.565967       -2.310954
    H             1.845323       -2.213413       -3.074319
    H            -0.390739       -3.292494       -2.720851
    H             0.461904       -3.653096        1.512888
    H             2.706789       -2.647437        1.156154
    H            -1.109798       -6.000132       -0.666168
    H            -3.402987       -6.799619       -0.031715
    H            -5.116746       -5.126641        0.761335
    H            -4.544924       -2.710832        0.837296
    C            -3.305143       -0.809114       -0.762903
    C            -4.561731       -0.383007       -0.290453
    C            -3.045636       -0.773822       -2.145604
    C            -5.555302        0.038842       -1.190052
    H            -4.766333       -0.375029        0.790947
    C            -4.032858       -0.341822       -3.044127
    H            -2.051594       -1.069862       -2.505796
    C            -5.296597        0.056171       -2.571011
    H            -6.535552        0.362429       -0.805654
    H            -3.809359       -0.308592       -4.121691
    H            -6.073304        0.389805       -3.277016
    C            -2.269032       -0.857800        1.593751
    C            -2.368391        0.539490        1.764913
    C            -2.068453       -1.670351        2.725149
    C            -2.274155        1.111013        3.041813
    H            -2.513797        1.185132        0.889126
    C            -1.983529       -1.100288        4.007815
    H            -1.984627       -2.760578        2.602402
    C            -2.087298        0.291900        4.170737
    H            -2.348930        2.204263        3.149709
    H            -1.832295       -1.749958        4.884374
    H            -2.020827        0.738741        5.175357
    C             3.065601       -0.036601        1.391883
    C             1.851360        0.312421        2.022705
    C             3.979066       -0.858573        2.079310
    C             1.512631       -0.235396        3.272212
    H             1.182810        1.059855        1.562691
    C             3.656288       -1.376437        3.346118
    H             4.931672       -1.130612        1.599217
    C             2.409702       -1.091751        3.932265
    H             0.542421        0.018064        3.724914
    H             4.375639       -2.028138        3.866954
    H             2.145250       -1.523940        4.909958
    C             3.917864        1.914432        0.095275
    C             3.390118        2.941053       -0.706589
    C             4.939692        2.215638        1.020847
    C             3.887079        4.250688       -0.592519
    H             2.557971        2.723959       -1.388442
    C             5.444587        3.521574        1.121847
    H             5.338489        1.427669        1.678095
    C             4.919624        4.545296        0.312587
    H             3.447932        5.045265       -1.215911
    H             6.243938        3.742534        1.846981
    H             5.307709        5.572644        0.399677
    N            -0.151660        1.519874       -0.112935
    S            -0.583617        2.368481       -1.468291
    O            -0.933814        1.470494       -2.609075
    O             0.422305        3.445465       -1.695665
    C            -2.079611        3.132590       -0.840089
    C            -3.328540        2.728758       -1.326497
    C            -1.962548        4.076310        0.199871
    C            -4.485287        3.283905       -0.757468
    H            -3.384761        1.979529       -2.128647
    C            -3.127294        4.605827        0.762601
    H            -0.965294        4.373334        0.556497
    C            -4.408244        4.216710        0.296898
    H            -5.470256        2.968994       -1.135065
    H            -3.048762        5.339792        1.581311
    C            -5.653942        4.795224        0.922558
    H            -5.695488        5.897328        0.787347
    H            -6.572633        4.363450        0.479609
    H            -5.678647        4.605634        2.016756

#=============================END

97
 Int B iso2 S=5/2
    Mn            0.355179        0.274640       -0.393949
    C            -3.135349        5.481582       -1.836453
    C            -1.818555        5.104408       -1.523002
    C            -1.536312        3.845805       -0.957439
    C            -2.607357        2.944106       -0.684865
    C            -3.918614        3.331537       -1.015159
    C            -4.186203        4.588368       -1.585184
    C            -0.118210        3.479263       -0.658000
    C             0.636348        2.728309       -1.593780
    C             0.484519        3.796047        0.571885
    C             1.908617        2.226800       -1.265096
    C             1.747973        3.282370        0.911469
    C             2.469124        2.456543        0.023754
    C             3.800794        1.927465        0.444804
    C             4.728300        2.888734        0.914023
    C             4.176689        0.550655        0.448458
    C             6.004011        2.529118        1.368367
    C             5.457415        0.208143        0.925911
    C             6.369095        1.175549        1.374991
    C            -2.308993        1.580714       -0.001317
    O            -1.322522        0.957052       -0.790025
    O             1.917707       -0.226265        0.351114
    C             3.227952       -0.564342       -0.060998
    H            -4.747507        2.637477       -0.816401
    H            -5.223198        4.864969       -1.831941
    H            -3.334390        6.468882       -2.281694
    H            -0.981987        5.792111       -1.724460
    H             0.202778        2.514718       -2.582559
    H             2.484021        1.670046       -2.017619
    H             2.161870        3.482892        1.911056
    H            -0.070599        4.394852        1.306645
    H             4.433247        3.949773        0.898481
    H             6.704522        3.303962        1.716766
    H             7.361289        0.864121        1.737218
    H             5.741477       -0.852967        0.954946
    C             3.302147       -0.683487       -1.599775
    C             4.222499        0.038486       -2.383162
    C             2.397191       -1.558897       -2.237923
    C             4.203727       -0.069523       -3.786532
    H             4.952182        0.702119       -1.895736
    C             2.369017       -1.653488       -3.637471
    H             1.724784       -2.183103       -1.632483
    C             3.266534       -0.902817       -4.418795
    H             4.924502        0.508417       -4.386437
    H             1.646045       -2.331152       -4.117866
    H             3.245041       -0.978948       -5.517384
    C             3.571602       -1.935289        0.558504
    C             4.524089       -2.792065       -0.028664
    C             2.907012       -2.344179        1.727588
    C             4.819890       -4.033756        0.557561
    H             5.028130       -2.492573       -0.960757
    C             3.193293       -3.590266        2.305553
    H             2.124742       -1.699143        2.147548
    C             4.154265       -4.436655        1.727988
    H             5.563254       -4.696558        0.086750
    H             2.643891       -3.908213        3.205464
    H             4.373257       -5.417609        2.178789
    C            -1.804050        1.823446        1.434736
    C            -0.950326        0.873077        2.026944
    C            -2.152256        2.971837        2.171921
    C            -0.377683        1.103877        3.288265
    H            -0.783144       -0.118616        1.570419
    C            -1.603485        3.192738        3.447265
    H            -2.830590        3.716939        1.729162
    C            -0.692249        2.274091        3.998626
    H             0.300742        0.347887        3.711887
    H            -1.876331        4.102019        4.006212
    H            -0.245259        2.461860        4.987361
    C            -3.557704        0.674336        0.009842
    C            -3.779860       -0.185487       -1.084042
    C            -4.511613        0.735476        1.043326
    C            -4.963495       -0.932595       -1.166878
    H            -3.006004       -0.256471       -1.860776
    C            -5.696354       -0.017021        0.960202
    H            -4.333758        1.384204        1.914364
    C            -5.931814       -0.841254       -0.152032
    H            -5.124927       -1.601315       -2.026360
    H            -6.438444        0.043228        1.772092
    H            -6.861677       -1.427721       -0.218289
    N            -0.381621       -1.401544       -0.826262
    S            -0.455326       -2.592596        0.314959
    O            -0.332114       -2.134586        1.734944
    O             0.477220       -3.658849       -0.162138
    C            -2.139766       -3.174349        0.119885
    C            -3.069357       -2.932812        1.142237
    C            -2.493108       -3.883607       -1.041886
    C            -4.374332       -3.421886        0.997812
    H            -2.755357       -2.375191        2.035921
    C            -3.804010       -4.355435       -1.170828
    H            -1.737476       -4.067776       -1.819567
    C            -4.764303       -4.134584       -0.155585
    H            -5.111472       -3.236692        1.794437
    H            -4.092133       -4.914971       -2.075812
    C            -6.182841       -4.618238       -0.327918
    H            -6.215895       -5.669873       -0.680841
    H            -6.756530       -4.551339        0.617239
    H            -6.717752       -4.007793       -1.088531

#=============================END

113
 Int C iso1a S=3/2
    Mn            0.331255       -0.546758       -0.618971
    C             6.446645       -2.334168       -2.422783
    C             5.298424       -2.989179       -1.947765
    C             4.288668       -2.289506       -1.257663
    C             4.430164       -0.884217       -1.057961
    C             5.581804       -0.239506       -1.545864
    C             6.589208       -0.954560       -2.216109
    C             3.074386       -3.012341       -0.771718
    C             2.031808       -3.344833       -1.668317
    C             2.884684       -3.256523        0.599704
    C             0.786587       -3.768485       -1.190653
    C             1.635320       -3.678525        1.078217
    C             0.550832       -3.878661        0.200617
    C            -0.756548       -4.307792        0.790173
    C            -0.734050       -5.586850        1.407266
    C            -1.947322       -3.535471        0.871914
    C            -1.833184       -6.106680        2.097090
    C            -3.038481       -4.070245        1.594941
    C            -2.998062       -5.329744        2.200788
    C             3.323075       -0.081006       -0.317631
    O             2.104626       -0.543130       -0.841349
    O            -1.042993       -1.708567       -0.480753
    C            -2.151775       -2.105344        0.277342
    H             5.686891        0.846375       -1.406305
    H             7.480866       -0.424291       -2.585655
    H             7.225173       -2.902733       -2.955272
    H             5.172933       -4.072351       -2.104196
    H             2.182768       -3.185204       -2.747345
    H            -0.033307       -3.980158       -1.893085
    H             1.483264       -3.812294        2.160621
    H             3.699405       -3.052594        1.308066
    H             0.193655       -6.175279        1.329465
    H            -1.777774       -7.106010        2.556214
    H            -3.876108       -5.701273        2.751736
    H            -3.953127       -3.470794        1.694364
    C            -3.379597       -2.191106       -0.661060
    C            -4.712364       -2.068402       -0.216527
    C            -3.149141       -2.479546       -2.020073
    C            -5.785941       -2.246920       -1.104946
    H            -4.923729       -1.816936        0.833155
    C            -4.219101       -2.652921       -2.912364
    H            -2.108335       -2.551762       -2.367006
    C            -5.545055       -2.543277       -2.457313
    H            -6.819059       -2.147806       -0.735707
    H            -4.015105       -2.877524       -3.971205
    H            -6.386167       -2.683583       -3.154229
    C            -2.307861       -1.079947        1.420681
    C            -3.099818        0.076092        1.276025
    C            -1.537388       -1.231051        2.593276
    C            -3.169765        1.028105        2.306889
    H            -3.669163        0.238602        0.351872
    C            -1.591410       -0.269045        3.615429
    H            -0.899700       -2.121155        2.707432
    C            -2.422154        0.857706        3.484362
    H            -3.811415        1.913548        2.175894
    H            -0.996674       -0.410691        4.531836
    H            -2.477019        1.604233        4.291934
    C             3.409555       -0.342366        1.199784
    C             2.244754       -0.398541        1.984705
    C             4.653447       -0.524238        1.837031
    C             2.305847       -0.644324        3.363416
    H             1.253803       -0.279159        1.516671
    C             4.724347       -0.767477        3.219195
    H             5.575242       -0.501693        1.236236
    C             3.550098       -0.832877        3.988929
    H             1.373345       -0.693889        3.945745
    H             5.705980       -0.917468        3.695642
    H             3.603879       -1.032825        5.070390
    C             3.442570        1.432213       -0.604580
    C             2.902609        1.924342       -1.809463
    C             4.077909        2.328303        0.277282
    C             3.001095        3.285185       -2.130930
    H             2.377217        1.231414       -2.481399
    C             4.188311        3.691527       -0.051309
    H             4.484195        1.965188        1.232203
    C             3.651847        4.173493       -1.257041
    H             2.541954        3.656440       -3.058652
    H             4.684647        4.381036        0.649731
    H             3.729206        5.242370       -1.511238
    N            -0.149760        1.259023       -0.185056
    S            -0.634439        1.834622       -1.657644
    O            -0.281656        0.637239       -2.526024
    O            -0.131129        3.179133       -2.010316
    C            -2.417585        1.932299       -1.589985
    C            -3.181925        0.912292       -2.175824
    C            -3.015038        2.986767       -0.878972
    C            -4.572806        0.936782       -2.020194
    H            -2.681736        0.107123       -2.729235
    C            -4.407942        2.976499       -0.711387
    H            -2.400942        3.800778       -0.464519
    C            -5.206292        1.951430       -1.267337
    H            -5.173447        0.131929       -2.469869
    H            -4.886928        3.788156       -0.140065
    C            -6.703844        1.931678       -1.080117
    H            -7.036070        2.678507       -0.332504
    H            -7.228407        2.152512       -2.034720
    H            -7.047892        0.929722       -0.749113
    C            -0.198019        2.094899        1.019232
    H            -1.253310        2.243296        1.331474
    H             0.258571        1.482695        1.829551
    C             0.531560        3.384428        0.853448
    H             1.538158        3.324525        0.414412
    C            -0.008326        4.666176        1.133574
    C            -1.297234        4.869369        1.733448
    C             0.750254        5.837902        0.800409
    C            -1.787133        6.156293        1.968532
    H            -1.903621        3.998673        2.026250
    C             0.250247        7.117278        1.040011
    H             1.736963        5.698953        0.332223
    C            -1.023905        7.291406        1.623757
    H            -2.778534        6.283949        2.432465
    H             0.852077        7.998504        0.765971
    H            -1.417377        8.302645        1.809779

#=============================END

113
 Int C iso1b S=3/2
    Mn            0.030462        0.295114       -0.772264
    C            -5.162352        3.663136       -3.116209
    C            -3.996510        3.959342       -2.391996
    C            -3.294038        2.959460       -1.689305
    C            -3.768531        1.615522       -1.730356
    C            -4.930541        1.331720       -2.472649
    C            -5.630533        2.342256       -3.153484
    C            -2.043607        3.321475       -0.958154
    C            -0.846099        3.543119       -1.677409
    C            -2.003296        3.359103        0.446849
    C             0.376085        3.668798       -1.008539
    C            -0.776137        3.478185        1.116493
    C             0.433420        3.573950        0.400705
    C             1.711570        3.653689        1.171766
    C             1.883140        4.836120        1.938138
    C             2.696792        2.634595        1.261134
    C             2.984786        5.029785        2.776979
    C             3.792934        2.842147        2.129738
    C             3.948249        4.013009        2.878288
    C            -3.008150        0.485670       -0.976475
    O            -1.646967        0.659844       -1.278633
    O             1.539944        1.172826       -0.325462
    C             2.652904        1.258450        0.521349
    H            -5.291458        0.294933       -2.527566
    H            -6.538318        2.087295       -3.722514
    H            -5.697821        4.462577       -3.652032
    H            -3.612047        4.991093       -2.357245
    H            -0.876372        3.544578       -2.778195
    H             1.309143        3.799453       -1.577162
    H            -0.750481        3.450518        2.217054
    H            -2.930722        3.238254        1.023127
    H             1.110237        5.616288        1.854732
    H             3.087278        5.963475        3.351655
    H             4.820097        4.127736        3.541063
    H             4.546394        2.049838        2.233416
    C             3.936730        1.193125       -0.340521
    C             5.188446        0.777188        0.158467
    C             3.863935        1.658123       -1.667816
    C             6.340795        0.848528       -0.641690
    H             5.271259        0.381059        1.181081
    C             5.012039        1.723736       -2.473380
    H             2.882553        1.960911       -2.060287
    C             6.259735        1.326863       -1.960681
    H             7.309227        0.522776       -0.229939
    H             4.931546        2.092013       -3.508305
    H             7.163186        1.384762       -2.587793
    C             2.535041        0.121295        1.558561
    C             3.091155       -1.152223        1.327303
    C             1.757528        0.321041        2.719051
    C             2.933441       -2.182563        2.268953
    H             3.657725       -1.342893        0.406770
    C             1.594225       -0.709554        3.659277
    H             1.294833        1.303994        2.895001
    C             2.199958       -1.961606        3.447204
    H             3.387903       -3.165678        2.070903
    H             0.998722       -0.529553        4.568077
    H             2.087547       -2.766044        4.190864
    C            -3.256526        0.599548        0.541788
    C            -2.234103        0.307243        1.459102
    C            -4.514016        0.988763        1.046798
    C            -2.441206        0.406491        2.841003
    H            -1.236106        0.004018        1.103273
    C            -4.737493        1.070162        2.431430
    H            -5.318334        1.257859        0.345113
    C            -3.701018        0.779953        3.335372
    H            -1.615619        0.177558        3.529869
    H            -5.727530        1.374944        2.805656
    H            -3.872979        0.846399        4.420534
    C            -3.451183       -0.911143       -1.469818
    C            -2.726262       -1.523063       -2.509242
    C            -4.566587       -1.581970       -0.929779
    C            -3.088861       -2.794472       -2.980736
    H            -1.853432       -1.006419       -2.929577
    C            -4.944266       -2.844340       -1.418120
    H            -5.135120       -1.127128       -0.106213
    C            -4.199876       -3.460876       -2.438541
    H            -2.479295       -3.271925       -3.761968
    H            -5.818789       -3.355915       -0.984974
    H            -4.482658       -4.460078       -2.805223
    N             0.234448       -1.579298       -0.401714
    S             0.677855       -2.196807       -1.861358
    O             0.588707       -0.948781       -2.721018
    O            -0.035895       -3.441933       -2.224344
    C             2.417332       -2.598991       -1.742051
    C             3.361485       -1.665368       -2.196771
    C             2.812683       -3.797140       -1.123027
    C             4.722041       -1.925238       -1.997870
    H             3.021630       -0.744400       -2.687669
    C             4.180189       -4.025935       -0.907902
    H             2.059082       -4.540376       -0.823859
    C             5.153894       -3.092811       -1.329337
    H             5.461148       -1.189175       -2.347295
    H             4.500939       -4.954434       -0.408434
    C             6.625224       -3.327087       -1.089518
    H             6.803268       -4.206484       -0.440050
    H             7.163753       -3.497065       -2.046545
    H             7.092487       -2.440690       -0.611868
    C            -0.076520       -2.454970        0.730599
    H             0.562929       -3.368892        0.653731
    H             0.284557       -1.943237        1.644270
    C            -1.525399       -2.806920        0.843230
    H            -2.068627       -2.985951       -0.097707
    C            -2.228621       -2.872521        2.075715
    C            -3.648963       -3.066058        2.081682
    C            -1.585936       -2.712405        3.348294
    C            -4.377598       -3.045552        3.270314
    H            -4.156731       -3.205563        1.117124
    C            -2.323778       -2.710225        4.533669
    H            -0.495497       -2.578819        3.393109
    C            -3.725336       -2.861980        4.508680
    H            -5.471449       -3.172891        3.240460
    H            -1.803654       -2.581705        5.496734
    H            -4.303571       -2.846004        5.445461

#=============================END

113
 Int C iso2a S=3/2
    Mn            0.246532       -0.005681       -0.245192
    C             6.080003       -2.308060        2.225789
    C             4.852425       -2.814282        1.780108
    C             3.847512       -1.974011        1.244344
    C             4.098311       -0.578814        1.150566
    C             5.336784       -0.083168        1.616232
    C             6.321223       -0.926840        2.144689
    C             2.562934       -2.624301        0.835397
    C             2.337275       -3.013062       -0.500300
    C             1.555943       -2.874440        1.791447
    C             1.099666       -3.541053       -0.884721
    C             0.303001       -3.370273        1.399683
    C             0.046364       -3.665075        0.045686
    C            -1.307317       -4.085118       -0.419414
    C            -1.464795       -5.412267       -0.882886
    C            -2.429619       -3.214067       -0.429764
    C            -2.707622       -5.900988       -1.307428
    C            -3.677891       -3.725718       -0.847210
    C            -3.826068       -5.052733       -1.275127
    C             3.049900        0.465547        0.676790
    O             2.037860       -0.155770       -0.076092
    O            -1.064498       -1.223930       -0.187394
    C            -2.359411       -1.741818        0.038893
    H             5.532706        0.997821        1.556813
    H             7.275919       -0.503225        2.493545
    H             6.842638       -2.987738        2.636904
    H             4.644408       -3.894218        1.841464
    H             3.124611       -2.843908       -1.249747
    H             0.915881       -3.806382       -1.936803
    H            -0.499003       -3.495470        2.142772
    H             1.746115       -2.630741        2.848153
    H            -0.581337       -6.070334       -0.884081
    H            -2.803412       -6.941713       -1.654546
    H            -4.814987       -5.417860       -1.593464
    H            -4.550536       -3.055672       -0.848583
    C            -3.300553       -0.844623       -0.802766
    C            -4.036563        0.214164       -0.243711
    C            -3.314623       -1.011351       -2.206461
    C            -4.757258        1.097025       -1.065589
    H            -4.052961        0.367409        0.843529
    C            -4.032661       -0.130669       -3.026840
    H            -2.760883       -1.850542       -2.654552
    C            -4.752252        0.933506       -2.457041
    H            -5.309771        1.928335       -0.604408
    H            -4.020042       -0.269394       -4.119366
    H            -5.300275        1.639234       -3.099850
    C            -2.684963       -1.655963        1.544985
    C            -2.254594       -0.524134        2.264756
    C            -3.432346       -2.638849        2.222941
    C            -2.588046       -0.360364        3.617249
    H            -1.678966        0.253606        1.742260
    C            -3.747227       -2.488728        3.585059
    H            -3.769664       -3.536298        1.685307
    C            -3.333260       -1.346046        4.287946
    H            -2.272033        0.549474        4.152264
    H            -4.325084       -3.273691        4.097924
    H            -3.589246       -1.222489        5.351793
    C             2.454968        1.046662        1.978831
    C             1.344319        0.405894        2.565909
    C             3.011103        2.162739        2.634696
    C             0.787658        0.880518        3.763928
    H             0.929819       -0.505302        2.104908
    C             2.442520        2.652558        3.822291
    H             3.885185        2.670868        2.202335
    C             1.325146        2.016578        4.390518
    H            -0.066995        0.348094        4.205560
    H             2.877834        3.540760        4.306463
    H             0.882421        2.399945        5.322852
    C             3.669329        1.533927       -0.246744
    C             4.721358        1.196749       -1.122965
    C             3.085924        2.810941       -0.358560
    C             5.206158        2.127994       -2.055019
    H             5.163260        0.190623       -1.073556
    C             3.565687        3.745667       -1.289833
    H             2.234267        3.081577        0.276516
    C             4.635228        3.411067       -2.137247
    H             6.035663        1.848749       -2.724214
    H             3.075741        4.727367       -1.368048
    H             5.014544        4.142180       -2.868188
    N            -0.253921        1.828637       -0.318567
    S            -0.434392        2.425054       -1.900609
    O             0.267454        3.735900       -2.005341
    O            -1.835818        2.337925       -2.376397
    C             0.499844        1.135410       -2.741254
    C             1.845235        1.321772       -3.092631
    C            -0.145589       -0.103503       -2.929750
    C             2.562724        0.228790       -3.592502
    H             2.319397        2.301149       -2.946553
    C             0.602548       -1.190330       -3.411208
    H            -1.220434       -0.193377       -2.714767
    C             1.967661       -1.046198       -3.735018
    H             3.623489        0.365291       -3.853244
    H             0.106936       -2.165567       -3.535447
    C             2.776644       -2.214294       -4.242002
    H             2.265506       -3.179211       -4.055659
    H             2.949910       -2.134269       -5.337256
    H             3.775387       -2.250571       -3.760227
    C            -0.302614        2.845285        0.765532
    H             0.572394        2.690541        1.427081
    H            -0.163037        3.840077        0.285970
    C            -1.556047        2.780303        1.577831
    H            -1.495910        2.252137        2.542872
    C            -2.822818        3.299627        1.196972
    C            -3.021585        4.079127        0.011195
    C            -3.966573        3.056742        2.028062
    C            -4.280527        4.595031       -0.300913
    H            -2.182795        4.270386       -0.670929
    C            -5.221311        3.572869        1.703012
    H            -3.838742        2.442720        2.934056
    C            -5.388783        4.352622        0.537530
    H            -4.406143        5.189093       -1.219544
    H            -6.083579        3.368917        2.357462
    H            -6.378627        4.761482        0.281745

#=============================END

113
 Int C iso2b S=3/2
    Mn            0.245462        0.250422        0.417252
    C             5.297368        0.728824       -4.045112
    C             4.099695        1.388136       -3.740476
    C             3.288538        0.996200       -2.649311
    C             3.709157       -0.089898       -1.835767
    C             4.913170       -0.751559       -2.164336
    C             5.703999       -0.354809       -3.249542
    C             2.008821        1.744101       -2.442951
    C             1.943923        2.853411       -1.576481
    C             0.836999        1.346114       -3.119919
    C             0.717061        3.472320       -1.310203
    C            -0.397345        1.945737       -2.829442
    C            -0.478427        2.986191       -1.881296
    C            -1.786310        3.574338       -1.470701
    C            -2.029582        4.928988       -1.797356
    C            -2.782276        2.849842       -0.759835
    C            -3.241364        5.557848       -1.480651
    C            -4.002126        3.493472       -0.459828
    C            -4.241362        4.827801       -0.819142
    C             2.875010       -0.665025       -0.655482
    O             1.928720        0.284878       -0.231445
    O            -1.238735        1.134668       -0.038349
    C            -2.601031        1.375422       -0.327488
    H             5.241479       -1.598064       -1.543338
    H             6.638550       -0.893249       -3.471571
    H             5.907842        1.056931       -4.900842
    H             3.761748        2.235292       -4.358065
    H             2.856745        3.187683       -1.061226
    H             0.664946        4.310471       -0.598872
    H            -1.314586        1.581972       -3.315494
    H             0.890407        0.521104       -3.846732
    H            -1.243278        5.482698       -2.334642
    H            -3.406428        6.610942       -1.757289
    H            -5.206003        5.297191       -0.570712
    H            -4.777961        2.931511        0.081084
    C            -3.351295        1.100318        0.997923
    C            -4.199166       -0.003615        1.189570
    C            -3.093538        1.955540        2.091969
    C            -4.746161       -0.268175        2.459329
    H            -4.434074       -0.668409        0.346784
    C            -3.625818        1.685358        3.358305
    H            -2.474644        2.851439        1.932345
    C            -4.449068        0.561417        3.549626
    H            -5.410484       -1.136787        2.594604
    H            -3.391823        2.349579        4.204521
    H            -4.860159        0.339017        4.546176
    C            -3.069629        0.422898       -1.444018
    C            -2.652648       -0.922048       -1.404006
    C            -3.952990        0.826486       -2.464317
    C            -3.133774       -1.854086       -2.335214
    H            -1.980332       -1.255383       -0.600036
    C            -4.411543       -0.098192       -3.419414
    H            -4.286150        1.873065       -2.515807
    C            -4.011660       -1.442844       -3.353300
    H            -2.840557       -2.910671       -2.244993
    H            -5.094891        0.237579       -4.215431
    H            -4.387758       -2.172581       -4.087245
    C             2.164880       -1.908106       -1.238596
    C             0.899625       -1.759417       -1.842731
    C             2.776991       -3.177284       -1.268273
    C             0.264517       -2.843983       -2.467432
    H             0.416966       -0.769325       -1.870473
    C             2.137776       -4.268533       -1.880102
    H             3.762738       -3.319031       -0.801945
    C             0.881674       -4.105096       -2.488792
    H            -0.717297       -2.693533       -2.937896
    H             2.629947       -5.253813       -1.883099
    H             0.383677       -4.957575       -2.976103
    C             3.753876       -0.983529        0.570308
    C             4.882100       -0.190213        0.864955
    C             3.359633       -1.965337        1.499938
    C             5.622210       -0.402670        2.038561
    H             5.182091        0.602890        0.164302
    C             4.093448       -2.178271        2.677974
    H             2.458657       -2.561890        1.312528
    C             5.233910       -1.403499        2.947989
    H             6.507079        0.219892        2.246597
    H             3.748740       -2.933925        3.398562
    H             5.811529       -1.569865        3.870695
    N             0.175336       -1.171778        1.676360
    S             0.290487       -0.705017        3.298754
    O             1.197758       -1.643384        4.010037
    O            -1.043877       -0.427025        3.891158
    C             1.117232        0.867183        2.992827
    C             2.515084        0.964919        3.032401
    C             0.313482        1.949041        2.583373
    C             3.112383        2.160543        2.614486
    H             3.115108        0.104285        3.357676
    C             0.935565        3.131682        2.152484
    H            -0.780349        1.849689        2.620952
    C             2.341841        3.251387        2.150985
    H             4.210659        2.236732        2.622974
    H             0.311328        3.971897        1.810588
    C             3.011798        4.522103        1.690073
    H             2.357872        5.108848        1.015017
    H             3.262258        5.174294        2.555237
    H             3.961647        4.309461        1.159054
    C            -0.257995       -2.558559        1.462245
    H             0.191240       -2.907781        0.507477
    H             0.218339       -3.182002        2.261964
    C            -1.746829       -2.720230        1.464127
    H            -2.303595       -2.060337        2.149698
    C            -2.465268       -3.631523        0.646442
    C            -3.899741       -3.647377        0.675983
    C            -1.820301       -4.543726       -0.254151
    C            -4.633974       -4.489234       -0.158633
    H            -4.414114       -2.966945        1.370832
    C            -2.566052       -5.386453       -1.082001
    H            -0.722770       -4.576320       -0.303255
    C            -3.976332       -5.364143       -1.050999
    H            -5.734678       -4.468498       -0.122505
    H            -2.043293       -6.074031       -1.766230
    H            -4.557967       -6.026493       -1.710409

#=============================END

113
 Int C iso1a S=5/2
    Mn            0.450674       -0.486295       -0.649776
    C             6.820060       -1.296831       -2.323035
    C             5.777027       -2.131097       -1.887447
    C             4.656274       -1.608648       -1.212413
    C             4.573354       -0.202467       -0.988541
    C             5.622205        0.622122       -1.435181
    C             6.743316        0.084046       -2.090310
    C             3.557517       -2.512212       -0.754647
    C             2.580513       -2.980511       -1.664339
    C             3.388754       -2.787081        0.613734
    C             1.396901       -3.566829       -1.201584
    C             2.203596       -3.376708        1.076917
    C             1.163731       -3.715446        0.187269
    C            -0.069723       -4.337892        0.765410
    C             0.146671       -5.602582        1.375669
    C            -1.365120       -3.757804        0.848375
    C            -0.859615       -6.288061        2.062154
    C            -2.360748       -4.456879        1.569707
    C            -2.128883       -5.697867        2.170385
    C             3.336468        0.404382       -0.267628
    O             2.220399       -0.258449       -0.797930
    O            -0.774054       -1.814977       -0.522874
    C            -1.791433       -2.376459        0.255404
    H             5.552956        1.708571       -1.276665
    H             7.550856        0.752178       -2.428458
    H             7.689000       -1.727544       -2.844919
    H             5.825096       -3.217528       -2.063100
    H             2.718985       -2.795365       -2.740959
    H             0.620739       -3.884479       -1.913624
    H             2.060325       -3.536851        2.156914
    H             4.159437       -2.472843        1.331416
    H             1.153134       -6.042460        1.295461
    H            -0.652028       -7.270016        2.515168
    H            -2.939953       -6.201322        2.719273
    H            -3.356888       -4.005719        1.669496
    C            -3.007427       -2.655144       -0.662255
    C            -4.338772       -2.717910       -0.201721
    C            -2.752661       -2.933185       -2.019125
    C            -5.385254       -3.066202       -1.072327
    H            -4.572142       -2.481384        0.846883
    C            -3.795817       -3.276731       -2.893450
    H            -1.715870       -2.860847       -2.378102
    C            -5.118886       -3.350574       -2.422395
    H            -6.417673       -3.111167       -0.690709
    H            -3.573220       -3.490157       -3.950877
    H            -5.938471       -3.623947       -3.105322
    C            -2.087156       -1.383156        1.399377
    C            -3.037945       -0.353583        1.254044
    C            -1.303978       -1.420508        2.572757
    C            -3.247669        0.576957        2.285497
    H            -3.624178       -0.275574        0.329570
    C            -1.497494       -0.476333        3.594541
    H            -0.545791       -2.210310        2.688697
    C            -2.484388        0.516646        3.464018
    H            -4.013147        1.357695        2.153825
    H            -0.888896       -0.529633        4.511134
    H            -2.649460        1.245318        4.272987
    C             3.449248        0.171902        1.253464
    C             2.306621       -0.108451        2.023578
    C             4.694929        0.245430        1.908677
    C             2.394988       -0.317709        3.407294
    H             1.321782       -0.207772        1.538728
    C             4.791780        0.038279        3.295091
    H             5.602926        0.445835        1.320082
    C             3.641777       -0.246456        4.051529
    H             1.482749       -0.545904        3.978987
    H             5.776431        0.091322        3.785823
    H             3.717382       -0.417037        5.136746
    C             3.196326        1.913558       -0.570470
    C             2.688211        2.286958       -1.831395
    C             3.550909        2.918651        0.349007
    C             2.546786        3.638737       -2.170930
    H             2.375896        1.501555       -2.534094
    C             3.417150        4.276793        0.005221
    H             3.929410        2.644891        1.344205
    C             2.916961        4.640649       -1.255551
    H             2.118700        3.910957       -3.146657
    H             3.694724        5.052290        0.736557
    H             2.803314        5.703303       -1.522156
    N            -0.190525        1.293983       -0.262651
    S            -0.809164        1.738227       -1.729394
    O            -0.284954        0.586945       -2.573959
    O            -0.533629        3.132059       -2.140120
    C            -2.586373        1.548405       -1.638529
    C            -3.183983        0.419662       -2.219018
    C            -3.340164        2.494651       -0.924404
    C            -4.560538        0.224634       -2.056170
    H            -2.566165       -0.296953       -2.775319
    C            -4.713272        2.266689       -0.750364
    H            -2.861461        3.393644       -0.509254
    C            -5.343051        1.128263       -1.302222
    H            -5.028874       -0.666425       -2.500634
    H            -5.309541        2.993635       -0.175348
    C            -6.817312        0.871122       -1.106284
    H            -7.262543        1.565305       -0.366712
    H            -7.373993        0.990632       -2.060702
    H            -6.994045       -0.168506       -0.759990
    C            -0.392716        2.084962        0.956483
    H            -1.403881        1.904296        1.377504
    H             0.328385        1.673613        1.700374
    C            -0.123395        3.531783        0.727807
    H             0.799643        3.774393        0.180615
    C            -0.986013        4.596517        1.092723
    C            -2.199685        4.412396        1.837905
    C            -0.654035        5.934939        0.695319
    C            -3.021220        5.497326        2.150096
    H            -2.482037        3.402760        2.170753
    C            -1.483107        7.010157        1.013339
    H             0.269530        6.090759        0.116111
    C            -2.675139        6.802930        1.741499
    H            -3.946702        5.330946        2.724432
    H            -1.208662        8.026537        0.689182
    H            -3.329020        7.653163        1.989678

#=============================END

113
 Int C iso1b S=5/2
    Mn            0.026576        0.257326       -0.761299
    C            -5.133827        3.587600       -3.231887
    C            -3.979315        3.897729       -2.495450
    C            -3.292365        2.913285       -1.756488
    C            -3.770753        1.570174       -1.772322
    C            -4.921364        1.272227       -2.526846
    C            -5.606097        2.267745       -3.244426
    C            -2.052847        3.289037       -1.014099
    C            -0.845049        3.498439       -1.719655
    C            -2.032886        3.352540        0.390388
    C             0.367350        3.635760       -1.035489
    C            -0.815374        3.481787        1.075316
    C             0.404814        3.563765        0.375714
    C             1.670884        3.650538        1.165572
    C             1.824928        4.834110        1.934223
    C             2.659303        2.635998        1.271893
    C             2.911804        5.033306        2.790780
    C             3.739685        2.848807        2.158818
    C             3.877835        4.020737        2.909007
    C            -3.024613        0.456575       -0.980548
    O            -1.658716        0.619030       -1.257144
    O             1.527987        1.158729       -0.319442
    C             2.637124        1.261049        0.528321
    H            -5.285028        0.235562       -2.563041
    H            -6.504887        2.001580       -3.822558
    H            -5.657156        4.375272       -3.796381
    H            -3.591718        4.928780       -2.479571
    H            -0.859312        3.480885       -2.820649
    H             1.308205        3.757472       -1.592965
    H            -0.805495        3.472042        2.176458
    H            -2.968692        3.243419        0.955304
    H             1.050247        5.610985        1.837616
    H             3.000749        5.967940        3.366200
    H             4.737910        4.139556        3.586306
    H             4.493782        2.058954        2.276490
    C             3.924391        1.221012       -0.330612
    C             5.183553        0.832058        0.171481
    C             3.845105        1.683387       -1.658415
    C             6.336116        0.927917       -0.625815
    H             5.272711        0.438225        1.194435
    C             4.993649        1.774387       -2.460905
    H             2.858004        1.963572       -2.053280
    C             6.248366        1.404911       -1.944917
    H             7.310311        0.623228       -0.211496
    H             4.907803        2.140696       -3.496114
    H             7.152073        1.482594       -2.569520
    C             2.537361        0.119417        1.562425
    C             3.118674       -1.142790        1.331861
    C             1.749973        0.302032        2.719153
    C             2.975831       -2.177671        2.271035
    H             3.694400       -1.320653        0.414443
    C             1.603695       -0.732123        3.658196
    H             1.267454        1.275730        2.893863
    C             2.234165       -1.972176        3.447061
    H             3.449815       -3.151629        2.073452
    H             1.001561       -0.564065        4.564886
    H             2.134965       -2.779355        4.189705
    C            -3.302468        0.601809        0.531090
    C            -2.297473        0.330846        1.474472
    C            -4.569760        1.001679        1.002459
    C            -2.533433        0.459745        2.849519
    H            -1.293595        0.021205        1.143253
    C            -4.821140        1.113467        2.380105
    H            -5.359640        1.256003        0.279162
    C            -3.802814        0.843226        3.310514
    H            -1.722259        0.246479        3.560390
    H            -5.818262        1.426772        2.727641
    H            -3.996126        0.933660        4.390441
    C            -3.460547       -0.951065       -1.451300
    C            -2.710776       -1.590698       -2.456137
    C            -4.587368       -1.609405       -0.919378
    C            -3.057939       -2.877071       -2.897957
    H            -1.830859       -1.083364       -2.872990
    C            -4.949915       -2.887187       -1.378843
    H            -5.177298       -1.132107       -0.124004
    C            -4.178984       -3.531668       -2.361637
    H            -2.427628       -3.374604       -3.649564
    H            -5.833287       -3.388565       -0.951734
    H            -4.449616       -4.542698       -2.704323
    N             0.250413       -1.624029       -0.397210
    S             0.718762       -2.230659       -1.852630
    O             0.601568       -0.988390       -2.716085
    O             0.034230       -3.493824       -2.211809
    C             2.468364       -2.591357       -1.736311
    C             3.389130       -1.637212       -2.196051
    C             2.894286       -3.776487       -1.112647
    C             4.755937       -1.862404       -1.997224
    H             3.026192       -0.726843       -2.690164
    C             4.267071       -3.971471       -0.898919
    H             2.159782       -4.536222       -0.807208
    C             5.217243       -3.016353       -1.325084
    H             5.476272       -1.109117       -2.349132
    H             4.611049       -4.889828       -0.396117
    C             6.694117       -3.213269       -1.085805
    H             6.894075       -4.081419       -0.427602
    H             7.234877       -3.380609       -2.042072
    H             7.140915       -2.310985       -0.618530
    C            -0.064443       -2.506628        0.726768
    H             0.525395       -3.448135        0.604165
    H             0.342675       -2.036994        1.643097
    C            -1.519058       -2.815194        0.867006
    H            -2.078141       -2.994321       -0.064933
    C            -2.212719       -2.841743        2.106143
    C            -3.637011       -3.002364        2.123490
    C            -1.557157       -2.670090        3.370288
    C            -4.357235       -2.940329        3.315648
    H            -4.153675       -3.147989        1.164603
    C            -2.286877       -2.627821        4.559542
    H            -0.464246       -2.557552        3.404721
    C            -3.691935       -2.747770        4.545377
    H            -5.453918       -3.041116        3.295299
    H            -1.758266       -2.491343        5.516772
    H            -4.263439       -2.698382        5.485115

#=============================END

113
 Int C iso2a S=5/2
    Mn           -0.219130       -0.126429       -0.316826
    C            -5.637247        2.637966        2.738440
    C            -4.402396        3.060333        2.231579
    C            -3.536983        2.173989        1.546602
    C            -3.930486        0.823887        1.370426
    C            -5.177336        0.412397        1.893274
    C            -6.026270        1.298711        2.565814
    C            -2.228858        2.708807        1.067513
    C            -2.049594        3.103545       -0.272423
    C            -1.139374        2.805262        1.956062
    C            -0.783845        3.476271       -0.735191
    C             0.133479        3.157980        1.488195
    C             0.336606        3.446106        0.122888
    C             1.691290        3.729009       -0.428325
    C             1.915658        5.008406       -0.987691
    C             2.749446        2.777204       -0.434507
    C             3.164916        5.379411       -1.503644
    C             4.004606        3.172429       -0.945301
    C             4.221418        4.457019       -1.466511
    C            -3.043252       -0.279675        0.717907
    O            -1.951302        0.284877        0.031292
    O             1.288188        0.858344       -0.238383
    C             2.570345        1.331413        0.107150
    H            -5.490397       -0.634150        1.763034
    H            -6.991848        0.941428        2.956460
    H            -6.292447        3.348881        3.265620
    H            -4.078968        4.105777        2.357025
    H            -2.902329        3.046568       -0.965904
    H            -0.638512        3.741314       -1.792613
    H             0.983934        3.185912        2.182568
    H            -1.286005        2.553324        3.017909
    H             1.081846        5.728403       -0.987355
    H             3.313402        6.386944       -1.922826
    H             5.215961        4.728286       -1.853745
    H             4.831831        2.448503       -0.943576
    C             3.610228        0.403990       -0.565432
    C             4.673534       -0.194542        0.133494
    C             3.523410        0.215454       -1.959640
    C             5.642718       -0.943453       -0.556969
    H             4.761876       -0.064152        1.220678
    C             4.469230       -0.556891       -2.645223
    H             2.724935        0.728586       -2.512409
    C             5.543738       -1.131331       -1.943282
    H             6.476074       -1.392430        0.003398
    H             4.375281       -0.699140       -3.732923
    H             6.299147       -1.728417       -2.477628
    C             2.755111        1.294150        1.636238
    C             2.262214        0.186374        2.351438
    C             3.468530        2.289797        2.330871
    C             2.480817        0.075295        3.732561
    H             1.729503       -0.609581        1.810305
    C             3.671922        2.188329        3.718413
    H             3.864293        3.157059        1.782179
    C             3.179859        1.079329        4.425823
    H             2.116175       -0.812124        4.273527
    H             4.222563        2.982013        4.247561
    H             3.345205        0.993250        5.511128
    C            -2.529164       -1.109062        1.915576
    C            -1.371020       -0.662333        2.585925
    C            -3.212115       -2.231061        2.426389
    C            -0.901449       -1.327224        3.729084
    H            -0.853079        0.244376        2.233966
    C            -2.727616       -2.912580        3.555475
    H            -4.127296       -2.587393        1.932379
    C            -1.569269       -2.464305        4.212699
    H            -0.010312       -0.941505        4.244955
    H            -3.265193       -3.799456        3.926120
    H            -1.195500       -2.993207        5.103167
    C            -3.866688       -1.081801       -0.308892
    C            -4.860743       -0.429290       -1.070146
    C            -3.569093       -2.423845       -0.605775
    C            -5.569252       -1.114973       -2.067644
    H            -5.082258        0.629626       -0.871228
    C            -4.279274       -3.117711       -1.600176
    H            -2.760006       -2.940481       -0.075220
    C            -5.289380       -2.469643       -2.328537
    H            -6.346928       -0.589700       -2.644757
    H            -4.009254       -4.159853       -1.823343
    H            -5.846795       -3.012126       -3.108111
    N            -0.053447       -2.003576       -0.654656
    S            -0.265995       -2.510598       -2.261146
    O            -1.310852       -3.563698       -2.358439
    O             1.051506       -2.785292       -2.897540
    C            -0.869012       -0.945261       -2.915443
    C            -2.227629       -0.747962       -3.200159
    C             0.071442        0.092000       -3.064884
    C            -2.646308        0.526203       -3.602634
    H            -2.937234       -1.578956       -3.093360
    C            -0.373028        1.366392       -3.449399
    H             1.135724       -0.127729       -2.907806
    C            -1.738248        1.604345       -3.717032
    H            -3.713584        0.689264       -3.819606
    H             0.359036        2.183062       -3.550238
    C            -2.226395        2.976467       -4.110320
    H            -1.388559        3.649507       -4.378084
    H            -2.922102        2.927292       -4.973018
    H            -2.784552        3.451672       -3.274598
    C            -0.049742       -3.080340        0.360065
    H            -1.005952       -3.075013        0.925751
    H            -0.025494       -4.051526       -0.188939
    C             1.091138       -2.995588        1.324106
    H             0.832663       -2.822547        2.380950
    C             2.459083       -3.217360        1.008689
    C             2.914021       -3.505245       -0.319837
    C             3.429783       -3.230799        2.064244
    C             4.240493       -3.872287       -0.545614
    H             2.223644       -3.429778       -1.171828
    C             4.755426       -3.589923        1.821071
    H             3.103355       -2.981084        3.086405
    C             5.166086       -3.935735        0.516685
    H             4.565555       -4.101792       -1.571829
    H             5.478605       -3.612415        2.651701
    H             6.209079       -4.233336        0.325901

#=============================END

113
 Int C iso2b S=5/2
    Mn           -0.250221       -0.249909        0.423334
    C            -5.252753       -0.693378       -4.098640
    C            -4.061303       -1.359019       -3.783654
    C            -3.264333       -0.979480       -2.677725
    C            -3.692424        0.100669       -1.860375
    C            -4.890068        0.768714       -2.199308
    C            -5.667194        0.384074       -3.298659
    C            -1.989828       -1.732551       -2.459864
    C            -1.937284       -2.843359       -1.594588
    C            -0.809911       -1.336923       -3.124015
    C            -0.714776       -3.464750       -1.315193
    C             0.419707       -1.939735       -2.820942
    C             0.488260       -2.980456       -1.872050
    C             1.789166       -3.572244       -1.445889
    C             2.025546       -4.932208       -1.755129
    C             2.784138       -2.846748       -0.734357
    C             3.229699       -5.566371       -1.420353
    C             3.996159       -3.496173       -0.415772
    C             4.228821       -4.836304       -0.757710
    C            -2.871598        0.663517       -0.664238
    O            -1.931344       -0.290632       -0.237530
    O             1.248784       -1.115153       -0.030093
    C             2.608368       -1.366234       -0.319255
    H            -5.224405        1.610637       -1.575303
    H            -6.597170        0.927194       -3.528408
    H            -5.852415       -1.011830       -4.965595
    H            -3.717354       -2.201666       -4.404099
    H            -2.856464       -3.176084       -1.089776
    H            -0.672331       -4.303721       -0.604209
    H             1.342609       -1.578311       -3.297682
    H            -0.853451       -0.510800       -3.850259
    H             1.240198       -5.486184       -2.293544
    H             3.389490       -6.623656       -1.683807
    H             5.187580       -5.309894       -0.494877
    H             4.771385       -2.934133        0.125865
    C             3.363990       -1.080118        1.000786
    C             4.245346        0.001245        1.167885
    C             3.081629       -1.903036        2.113063
    C             4.800732        0.276969        2.431921
    H             4.499596        0.639281        0.310183
    C             3.619716       -1.620047        3.373986
    H             2.438590       -2.784669        1.971506
    C             4.477213       -0.517772        3.540692
    H             5.493166        1.126245        2.547948
    H             3.364646       -2.257143        4.234742
    H             4.894885       -0.285814        4.532345
    C             3.084248       -0.427905       -1.445298
    C             2.673399        0.919170       -1.421745
    C             3.972659       -0.846042       -2.455292
    C             3.164983        1.839333       -2.359311
    H             1.995864        1.261897       -0.626773
    C             4.441873        0.066668       -3.416773
    H             4.301575       -1.894575       -2.493298
    C             4.047773        1.413806       -3.367289
    H             2.876239        2.898380       -2.281900
    H             5.129020       -0.280310       -4.204673
    H             4.432126        2.133959       -4.106431
    C            -2.153935        1.910510       -1.229483
    C            -0.884017        1.763188       -1.824504
    C            -2.763302        3.181032       -1.256075
    C            -0.242423        2.850318       -2.437993
    H            -0.403971        0.771836       -1.856763
    C            -2.117763        4.274730       -1.856983
    H            -3.752722        3.321613       -0.797293
    C            -0.857667        4.112503       -2.457443
    H             0.742211        2.700869       -2.902697
    H            -2.608517        5.260731       -1.858446
    H            -0.354992        4.966629       -2.937032
    C            -3.767842        0.973028        0.551211
    C            -4.899347        0.176125        0.823365
    C            -3.390076        1.949688        1.492750
    C            -5.658762        0.380717        1.985878
    H            -5.186648       -0.613425        0.113427
    C            -4.144075        2.155736        2.659311
    H            -2.484887        2.546053        1.325532
    C            -5.287663        1.378058        2.906361
    H            -6.545498       -0.244819        2.176334
    H            -3.811851        2.907520        3.389674
    H            -5.880842        1.538929        3.820139
    N            -0.194608        1.172065        1.693514
    S            -0.352106        0.710103        3.313255
    O            -1.280589        1.640648        4.007580
    O             0.971602        0.444564        3.935410
    C            -1.161177       -0.867697        2.990816
    C            -2.557951       -0.979470        3.014626
    C            -0.342228       -1.939499        2.584940
    C            -3.138601       -2.179307        2.584683
    H            -3.170152       -0.126475        3.337235
    C            -0.947160       -3.126406        2.141777
    H             0.749936       -1.829274        2.636718
    C            -2.352314       -3.260189        2.124932
    H            -4.236117       -2.266426        2.580553
    H            -0.310768       -3.958717        1.802877
    C            -3.004266       -4.536131        1.652777
    H            -2.341679       -5.108370        0.973693
    H            -3.246019       -5.198879        2.512386
    H            -3.956491       -4.332443        1.122631
    C             0.261539        2.550448        1.488777
    H            -0.200077        2.928381        0.550852
    H            -0.185802        3.169478        2.308741
    C             1.750795        2.694325        1.470879
    H             2.307954        2.020215        2.142535
    C             2.472032        3.607994        0.657656
    C             3.906401        3.612731        0.683187
    C             1.830767        4.530699       -0.234275
    C             4.644470        4.454588       -0.148061
    H             4.416883        2.923808        1.372087
    C             2.580100        5.372998       -1.059077
    H             0.733485        4.571405       -0.279757
    C             3.990309        5.339707       -1.032571
    H             5.745063        4.425787       -0.115349
    H             2.060520        6.068799       -1.737322
    H             4.574678        6.001761       -1.689884

#=============================END

113
 Int D iso1a S=3/2
    Mn            0.422404       -0.207598        0.089216
    C             4.519534       -0.717317       -4.225542
    C             3.547442       -1.506350       -3.601420
    C             3.176611       -1.319422       -2.246393
    C             3.790017       -0.266930       -1.509156
    C             4.772717        0.516329       -2.157964
    C             5.146335        0.299896       -3.490503
    C             2.149566       -2.250878       -1.703955
    C             0.931480       -2.442218       -2.398143
    C             2.375666       -3.000101       -0.526596
    C            -0.082782       -3.246649       -1.862069
    C             1.356353       -3.783258        0.019104
    C             0.087660       -3.846522       -0.599652
    C            -1.053871       -4.401255        0.183093
    C            -1.118565       -5.788970        0.433540
    C            -2.018387       -3.542739        0.781966
    C            -2.120428       -6.342051        1.244671
    C            -3.002043       -4.111321        1.617780
    C            -3.065105       -5.494982        1.843677
    C             3.473286        0.081698       -0.031405
    O             2.181311       -0.310963        0.381466
    O            -0.749971       -1.538485        0.288936
    C            -2.059599       -2.010999        0.511431
    H             5.239484        1.345637       -1.606983
    H             5.914789        0.937854       -3.953869
    H             4.787996       -0.899017       -5.277813
    H             3.063325       -2.322131       -4.160363
    H             0.753670       -1.888032       -3.332620
    H            -1.054072       -3.319995       -2.371841
    H             1.508297       -4.288534        0.985977
    H             3.342773       -2.917571       -0.010746
    H            -0.356291       -6.437398       -0.026632
    H            -2.154134       -7.429072        1.417742
    H            -3.848152       -5.906170        2.499795
    H            -3.724875       -3.450066        2.118945
    C            -2.938692       -1.772287       -0.740714
    C            -4.235296       -2.323366       -0.821810
    C            -2.466811       -1.000825       -1.818180
    C            -5.044927       -2.092509       -1.945491
    H            -4.618980       -2.949158       -0.002973
    C            -3.267670       -0.788218       -2.952390
    H            -1.464366       -0.560475       -1.783939
    C            -4.561490       -1.326410       -3.020949
    H            -6.054977       -2.530320       -1.985680
    H            -2.870306       -0.185199       -3.782152
    H            -5.189045       -1.157695       -3.910264
    C            -2.590264       -1.264299        1.754424
    C            -3.750429       -0.473643        1.748803
    C            -1.836900       -1.361298        2.943347
    C            -4.158107        0.207451        2.910749
    H            -4.341359       -0.391108        0.826934
    C            -2.242515       -0.689346        4.103676
    H            -0.923026       -1.975279        2.946813
    C            -3.408082        0.101550        4.092245
    H            -5.069468        0.825802        2.887982
    H            -1.649211       -0.783088        5.027223
    H            -3.727021        0.632208        5.002904
    C             4.465534       -0.664058        0.899756
    C             3.993320       -1.276535        2.078231
    C             5.845440       -0.714306        0.618971
    C             4.879073       -1.920792        2.958155
    H             2.914773       -1.258388        2.284724
    C             6.732032       -1.353502        1.500543
    H             6.235666       -0.258911       -0.301884
    C             6.254067       -1.960254        2.674748
    H             4.488172       -2.398033        3.870871
    H             7.806784       -1.382587        1.261335
    H             6.950166       -2.466434        3.361787
    C             3.539731        1.610025        0.200788
    C             2.975882        2.476544       -0.759829
    C             4.025400        2.154544        1.405193
    C             2.901413        3.857754       -0.524994
    H             2.589508        2.072888       -1.705634
    C             3.951668        3.538991        1.642298
    H             4.465212        1.491393        2.164716
    C             3.392461        4.395721        0.678524
    H             2.437892        4.499173       -1.290374
    H             4.335830        3.949585        2.589266
    H             3.338335        5.479506        0.866843
    N            -0.167098        0.939729        1.416482
    S            -0.120741        2.490103       -1.389493
    O             0.214554        0.806350       -1.377703
    O             0.437714        3.020184       -2.687199
    C            -1.913667        2.349075       -1.660804
    C            -2.747441        1.962932       -0.598032
    C            -2.429656        2.675408       -2.920718
    C            -4.128176        1.905355       -0.820817
    H            -2.320715        1.690327        0.379276
    C            -3.814300        2.585430       -3.128611
    H            -1.732651        2.989242       -3.713826
    C            -4.683409        2.196154       -2.086223
    H            -4.794838        1.614047        0.005493
    H            -4.232449        2.821921       -4.120829
    C            -6.165596        2.043245       -2.320336
    H            -6.758279        2.453157       -1.476755
    H            -6.491213        2.546674       -3.252110
    H            -6.426790        0.965770       -2.409210
    C             0.541115        1.091376        2.681098
    H            -0.090662        1.011787        3.584990
    H             1.555293        0.658770        2.768043
    C             0.405916        2.261817        1.752847
    H             1.331610        2.564609        1.237089
    C            -0.606531        3.342232        1.928980
    C            -1.845409        3.073175        2.549169
    C            -0.366818        4.626057        1.400649
    C            -2.826908        4.070673        2.634277
    H            -2.054235        2.063486        2.933541
    C            -1.350173        5.624933        1.487287
    H             0.595409        4.829247        0.906197
    C            -2.584390        5.349921        2.101712
    H            -3.793574        3.843431        3.111115
    H            -1.154777        6.622718        1.063738
    H            -3.358654        6.130887        2.161076

#=============================END

113
 Int D iso1b S=3/2
    Mn           -0.275236        0.138987        0.305033
    C            -4.575206        1.004171       -4.523867
    C            -3.723842        1.809526       -3.753258
    C            -3.263765        1.407140       -2.478563
    C            -3.670120        0.132946       -1.980490
    C            -4.512120       -0.671519       -2.772663
    C            -4.970802       -0.247003       -4.029900
    C            -2.295375        2.307213       -1.780040
    C            -1.073865        2.601748       -2.421923
    C            -2.518044        2.859869       -0.497842
    C            -0.056672        3.302089       -1.758463
    C            -1.492942        3.537264        0.174809
    C            -0.221262        3.706154       -0.418223
    C             0.921061        4.275315        0.363582
    C             0.900558        5.649215        0.684058
    C             2.028544        3.486975        0.799488
    C             1.954328        6.259247        1.383355
    C             3.083530        4.113804        1.489602
    C             3.057751        5.488840        1.777098
    C            -3.247100       -0.365545       -0.576871
    O            -1.905717       -0.010420       -0.364677
    O             0.795800        1.469224        0.826404
    C             2.079386        1.967619        0.501874
    H            -4.808623       -1.660693       -2.394104
    H            -5.629332       -0.901313       -4.622251
    H            -4.922162        1.353511       -5.509004
    H            -3.402688        2.791714       -4.134726
    H            -0.892519        2.216390       -3.437209
    H             0.895262        3.491514       -2.272623
    H            -1.657921        3.890191        1.204926
    H            -3.486131        2.711200       -0.001833
    H             0.036135        6.247564        0.355180
    H             1.913765        7.335788        1.612083
    H             3.899077        5.951180        2.316767
    H             3.942534        3.508509        1.815268
    C             2.435728        1.771846       -0.987202
    C             3.377586        2.619465       -1.608084
    C             1.823145        0.781692       -1.771885
    C             3.650000        2.509995       -2.980982
    H             3.877391        3.398699       -1.013792
    C             2.068538        0.678289       -3.149992
    H             1.140065        0.031066       -1.337539
    C             2.978968        1.552728       -3.764384
    H             4.377815        3.193329       -3.446317
    H             1.547557       -0.107227       -3.717656
    H             3.172201        1.484018       -4.846314
    C             3.055242        1.193378        1.409791
    C             4.025561        0.313762        0.899524
    C             2.860416        1.256786        2.808413
    C             4.788175       -0.492644        1.764828
    H             4.177417        0.234728       -0.185668
    C             3.629759        0.465615        3.673436
    H             2.086858        1.929340        3.209337
    C             4.596243       -0.418150        3.152514
    H             5.522437       -1.193066        1.338532
    H             3.469137        0.528575        4.761427
    H             5.191028       -1.049880        3.830666
    C            -4.133356        0.308808        0.493345
    C            -3.611014        0.525319        1.780266
    C            -5.452357        0.718445        0.214945
    C            -4.376849        1.166337        2.764304
    H            -2.585032        0.204003        2.006155
    C            -6.226299        1.350585        1.203780
    H            -5.870753        0.561454       -0.790144
    C            -5.688201        1.585998        2.480101
    H            -3.942040        1.339240        3.760624
    H            -7.252722        1.673129        0.967705
    H            -6.288045        2.096000        3.250270
    C            -3.334800       -1.902665       -0.456708
    C            -2.285564       -2.678845       -0.990139
    C            -4.410849       -2.550163        0.178863
    C            -2.302458       -4.077218       -0.876536
    H            -1.441428       -2.186435       -1.495537
    C            -4.439849       -3.953036        0.275677
    H            -5.226841       -1.953545        0.612166
    C            -3.383393       -4.719784       -0.244608
    H            -1.448536       -4.650680       -1.266964
    H            -5.288899       -4.446347        0.775280
    H            -3.398293       -5.817539       -0.154607
    N             0.639250       -1.422793        0.672235
    S             1.376370       -2.897911       -1.261233
    O             0.940749       -2.285163       -2.572259
    O             0.937174       -4.303582       -0.897074
    C             3.200330       -2.934242       -1.234756
    C             3.931737       -1.961344       -1.933944
    C             3.838552       -3.851511       -0.383581
    C             5.322343       -1.909031       -1.770707
    H             3.414388       -1.255960       -2.597322
    C             5.232021       -3.782332       -0.231662
    H             3.240694       -4.617427        0.133404
    C             5.995875       -2.807617       -0.910917
    H             5.898606       -1.148941       -2.323259
    H             5.740258       -4.502965        0.429494
    C             7.492832       -2.719967       -0.733499
    H             8.020746       -2.874678       -1.698519
    H             7.795472       -1.717991       -0.360981
    H             7.866123       -3.477473       -0.016824
    C             1.573197       -1.865922        1.689912
    H             2.429222       -2.468600        1.339218
    H             1.832752       -1.153411        2.490743
    C             0.192804       -2.455485        1.631690
    H             0.079434       -3.459393        1.179944
    C            -0.862046       -2.063250        2.614233
    C            -2.060040       -2.802459        2.669722
    C            -0.697606       -0.955044        3.478530
    C            -3.063474       -2.462320        3.589644
    H            -2.207470       -3.642654        1.974447
    C            -1.696335       -0.627360        4.408727
    H             0.223423       -0.351979        3.440537
    C            -2.879592       -1.384627        4.471611
    H            -3.999088       -3.041758        3.609830
    H            -1.549131        0.228514        5.085960
    H            -3.666042       -1.123332        5.196142

#=============================END

113
 Int D iso2a S=3/2
    Mn            0.057401        0.025120       -0.278057
    C             6.010124        1.762783        1.106310
    C             4.716098        2.308637        1.075875
    C             3.685466        1.706667        0.327986
    C             3.961504        0.534844       -0.435300
    C             5.260749       -0.004556       -0.385489
    C             6.278082        0.594878        0.378261
    C             2.321754        2.314563        0.369745
    C             1.347968        1.822854        1.276105
    C             1.956627        3.361640       -0.490660
    C             0.030861        2.308094        1.249600
    C             0.626742        3.811716       -0.551918
    C            -0.369787        3.263063        0.277228
    C            -1.781537        3.702188        0.102215
    C            -2.020267        5.097022        0.050581
    C            -2.879200        2.810387       -0.071929
    C            -3.302628        5.623065       -0.150600
    C            -4.161295        3.359148       -0.284209
    C            -4.382577        4.743923       -0.319457
    C             2.838615       -0.147399       -1.263358
    O             1.819478       -0.502084       -0.355542
    O            -1.511315        0.887472       -0.594327
    C            -2.726821        1.266980        0.014376
    H             5.481984       -0.915748       -0.958899
    H             7.282820        0.144418        0.396389
    H             6.800363        2.247005        1.701086
    H             4.484830        3.218765        1.651424
    H             1.639187        1.067281        2.016520
    H            -0.697752        1.936346        1.983397
    H             0.346192        4.564879       -1.303806
    H             2.705912        3.789496       -1.169995
    H            -1.167083        5.777975        0.196719
    H            -3.455443        6.713346       -0.172862
    H            -5.400581        5.130937       -0.482327
    H            -5.011500        2.676967       -0.426041
    C            -2.804494        0.830043        1.494854
    C            -3.278122        1.684023        2.512162
    C            -2.421822       -0.481379        1.841208
    C            -3.352233        1.239890        3.844468
    H            -3.586518        2.709962        2.265879
    C            -2.503589       -0.931047        3.168511
    H            -2.070746       -1.170680        1.063486
    C            -2.965693       -0.068468        4.177926
    H            -3.717766        1.926243        4.624792
    H            -2.191133       -1.961101        3.397259
    H            -3.027930       -0.418066        5.220658
    C            -3.857328        0.594688       -0.799112
    C            -4.977777       -0.014075       -0.207441
    C            -3.775618        0.657902       -2.206050
    C            -6.014662       -0.526496       -1.008230
    H            -5.046646       -0.084773        0.887591
    C            -4.809686        0.150651       -3.005199
    H            -2.890569        1.130332       -2.658057
    C            -5.940295       -0.436929       -2.406265
    H            -6.882399       -1.006576       -0.530240
    H            -4.738520        0.217256       -4.102750
    H            -6.754439       -0.835705       -3.031701
    C             2.295704        0.805276       -2.348912
    C             0.974044        0.633907       -2.809248
    C             3.075776        1.826928       -2.922156
    C             0.406801        1.521168       -3.738130
    H             0.388087       -0.243912       -2.484341
    C             2.526085        2.694702       -3.880778
    H             4.114768        1.964282       -2.584923
    C             1.181542        2.564155       -4.271044
    H            -0.638645        1.383139       -4.053210
    H             3.148268        3.496211       -4.309669
    H             0.744138        3.263215       -5.000433
    C             3.354922       -1.423890       -1.968719
    C             3.136408       -2.676234       -1.366229
    C             4.061203       -1.366719       -3.188011
    C             3.621085       -3.850880       -1.965947
    H             2.559974       -2.739895       -0.434200
    C             4.549343       -2.540564       -3.785780
    H             4.229810       -0.397731       -3.681535
    C             4.331636       -3.788954       -3.176244
    H             3.431115       -4.819040       -1.476468
    H             5.096764       -2.478488       -4.739774
    H             4.709410       -4.709537       -3.648663
    N            -0.544997       -1.713506       -0.547192
    S             0.518975       -2.832366        1.823178
    O             1.438202       -3.816665        1.129968
    O            -0.466195       -3.358312        2.850065
    C             1.592576       -1.650844        2.706919
    C             2.916406       -1.472943        2.282217
    C             1.036014       -0.870128        3.733848
    C             3.701458       -0.496997        2.911360
    H             3.323219       -2.089206        1.469877
    C             1.838915        0.099735        4.351595
    H            -0.007827       -1.023706        4.041690
    C             3.177577        0.309351        3.944962
    H             4.738447       -0.344214        2.574848
    H             1.411771        0.717205        5.158340
    C             4.005701        1.406809        4.565533
    H             3.673554        2.401061        4.194663
    H             3.903930        1.421825        5.670335
    H             5.078004        1.300619        4.310987
    C            -1.574036       -2.238911       -1.442857
    H            -1.831708       -1.580284       -2.295258
    C            -0.158289       -2.783250       -1.428962
    H             0.048318       -3.754968       -0.939443
    H             0.512098       -2.554379       -2.278831
    C            -2.749864       -2.991133       -0.914928
    C            -3.906143       -3.080791       -1.715011
    C            -2.741576       -3.623297        0.346982
    C            -5.034407       -3.784635       -1.267702
    H            -3.926152       -2.573545       -2.691568
    C            -3.873432       -4.317601        0.797931
    H            -1.859789       -3.565081        1.000135
    C            -5.024454       -4.402478       -0.006230
    H            -5.931877       -3.836524       -1.903849
    H            -3.851611       -4.793709        1.790610
    H            -5.912278       -4.947263        0.351862

#=============================END

113
 Int D iso2b S=3/2
    Mn           -0.208356        0.121540       -0.156044
    C             4.821226       -2.827895        2.369714
    C             3.430295       -2.738615        2.546659
    C             2.692956       -1.658184        2.024330
    C             3.372170       -0.622146        1.318933
    C             4.764237       -0.729780        1.143919
    C             5.487855       -1.820807        1.657757
    C             1.211634       -1.643790        2.226958
    C             0.348158       -2.176721        1.236377
    C             0.634080       -1.102483        3.387290
    C            -1.045872       -2.087994        1.375177
    C            -0.759793       -0.963269        3.498310
    C            -1.622921       -1.404875        2.476430
    C            -3.081725       -1.119742        2.580268
    C            -3.718566       -1.428385        3.806814
    C            -3.848867       -0.500648        1.550869
    C            -5.075179       -1.158506        4.028292
    C            -5.210982       -0.227642        1.794696
    C            -5.828452       -0.552107        3.011731
    C             2.579202        0.583281        0.744875
    O             1.624060        0.056051       -0.145074
    O            -1.942859        0.286703        0.308073
    C            -3.267168       -0.165997        0.154012
    H             5.294752        0.060634        0.594250
    H             6.576613       -1.875191        1.501426
    H             5.376806       -3.683702        2.784013
    H             2.890544       -3.525835        3.096209
    H             0.781322       -2.675936        0.360053
    H            -1.694460       -2.528802        0.605178
    H            -1.180553       -0.442317        4.371829
    H             1.282458       -0.720937        4.187285
    H            -3.122864       -1.914525        4.595266
    H            -5.540634       -1.423150        4.990518
    H            -6.895947       -0.327619        3.162143
    H            -5.801559        0.255377        1.002262
    C            -3.389146       -1.415630       -0.752637
    C            -4.362975       -2.409832       -0.520487
    C            -2.564651       -1.548085       -1.887223
    C            -4.505746       -3.497227       -1.400275
    H            -5.017364       -2.340187        0.359700
    C            -2.715611       -2.621045       -2.779396
    H            -1.791664       -0.802951       -2.097859
    C            -3.688440       -3.605524       -2.537614
    H            -5.268295       -4.264314       -1.191447
    H            -2.062475       -2.655842       -3.665558
    H            -3.809619       -4.451502       -3.232330
    C            -4.015864        1.032308       -0.478938
    C            -4.681438        0.973800       -1.715628
    C            -3.943936        2.269309        0.200226
    C            -5.250737        2.135152       -2.274347
    H            -4.750369        0.018220       -2.254925
    C            -4.520282        3.422185       -0.348600
    H            -3.415708        2.312768        1.164795
    C            -5.170721        3.360936       -1.596602
    H            -5.759704        2.075047       -3.249252
    H            -4.457959        4.379035        0.193759
    H            -5.614940        4.268090       -2.035114
    C             1.901031        1.357740        1.891293
    C             0.679741        2.012316        1.646908
    C             2.460322        1.439545        3.181173
    C            -0.025116        2.645934        2.681923
    H             0.303047        2.122148        0.613613
    C             1.778981        2.106798        4.212932
    H             3.421215        0.942687        3.385937
    C             0.519189        2.686380        3.975383
    H            -0.990351        3.124450        2.459718
    H             2.225372        2.152984        5.219013
    H            -0.026426        3.182870        4.792786
    C             3.498628        1.541010       -0.046966
    C             3.673602        1.319286       -1.426198
    C             4.174601        2.617061        0.559786
    C             4.525433        2.140414       -2.181896
    H             3.105578        0.526186       -1.927614
    C             5.020121        3.447041       -0.196994
    H             4.031277        2.822166        1.630943
    C             5.204011        3.209576       -1.570421
    H             4.637975        1.945405       -3.259896
    H             5.535148        4.289246        0.292074
    H             5.865994        3.861372       -2.162183
    N            -0.193011        0.718581       -1.910779
    S             1.002857       -0.978591       -3.343257
    O             2.243709       -0.310740       -3.898861
    O            -0.055459       -1.487151       -4.301874
    C             1.560217       -2.410071       -2.363186
    C             2.803998       -2.354750       -1.716617
    C             0.687478       -3.493838       -2.171718
    C             3.176004       -3.403973       -0.866134
    H             3.473639       -1.499587       -1.877600
    C             1.079016       -4.538093       -1.320692
    H            -0.282444       -3.515687       -2.686227
    C             2.320252       -4.505080       -0.644554
    H             4.145485       -3.355651       -0.346868
    H             0.398079       -5.391159       -1.167600
    C             2.694374       -5.592305        0.331999
    H             2.145216       -5.459142        1.289820
    H             2.434017       -6.599004       -0.054811
    H             3.776275       -5.573616        0.567658
    C            -1.070035        1.314663       -2.895304
    H            -1.127570        0.764154       -3.855461
    H            -2.026418        1.745423       -2.548687
    C             0.235031        1.978916       -2.531082
    H             1.083717        1.869780       -3.234209
    C             0.264842        3.193245       -1.655722
    C             1.472109        3.895411       -1.470694
    C            -0.882923        3.611103       -0.944449
    C             1.538904        4.976944       -0.576953
    H             2.373982        3.577097       -2.012054
    C            -0.817753        4.698960       -0.062997
    H            -1.835988        3.075076       -1.055231
    C             0.396660        5.381403        0.132632
    H             2.498188        5.496641       -0.431563
    H            -1.724828        5.010525        0.478701
    H             0.451354        6.225153        0.838042

#=============================END

113
 Int D iso1a S=5/2
    Mn            0.538715       -0.376463       -0.478548
    C             6.305169       -2.156300       -2.666244
    C             4.989051       -2.595667       -2.452945
    C             4.114081       -1.896486       -1.595598
    C             4.558133       -0.709401       -0.954273
    C             5.884690       -0.286456       -1.173308
    C             6.756231       -0.999802       -2.013154
    C             2.742037       -2.438463       -1.377748
    C             1.747263       -2.305000       -2.372328
    C             2.408250       -3.077357       -0.165876
    C             0.434315       -2.745533       -2.133547
    C             1.099308       -3.521128        0.070939
    C             0.089736       -3.339337       -0.896245
    C            -1.272733       -3.899847       -0.653531
    C            -1.412887       -5.287349       -0.911502
    C            -2.381317       -3.170074       -0.167485
    C            -2.621812       -5.958682       -0.701402
    C            -3.592988       -3.869030        0.046231
    C            -3.724145       -5.236920       -0.212375
    C             3.593308        0.109396       -0.050264
    O             2.331546        0.178554       -0.628821
    O            -1.126948       -1.039648        0.123929
    C            -2.378549       -1.635024        0.130201
    H             6.239186        0.632274       -0.683213
    H             7.786499       -0.640377       -2.163786
    H             6.973557       -2.718107       -3.337509
    H             4.621809       -3.508937       -2.948114
    H             1.999541       -1.804764       -3.319505
    H            -0.339456       -2.630232       -2.907848
    H             0.843439       -3.996079        1.030140
    H             3.176597       -3.198447        0.610096
    H            -0.533481       -5.835339       -1.285782
    H            -2.702072       -7.036540       -0.912049
    H            -4.686195       -5.740168       -0.027522
    H            -4.457992       -3.320512        0.445625
    C            -3.280200       -1.047969       -0.996306
    C            -4.687721       -0.980619       -0.924949
    C            -2.658332       -0.615180       -2.182613
    C            -5.439537       -0.456947       -1.990912
    H            -5.212272       -1.324412       -0.021757
    C            -3.402533       -0.091740       -3.250104
    H            -1.565368       -0.657378       -2.255042
    C            -4.800459        0.000025       -3.156326
    H            -6.537065       -0.405435       -1.905499
    H            -2.879513        0.258967       -4.153423
    H            -5.389607        0.420152       -3.986553
    C            -2.956375       -1.418267        1.554223
    C            -3.740219       -0.300042        1.896357
    C            -2.602380       -2.317162        2.583757
    C            -4.218891       -0.118176        3.204857
    H            -3.993284        0.440003        1.126912
    C            -3.074373       -2.140888        3.893946
    H            -1.964489       -3.180918        2.343018
    C            -3.904561       -1.048805        4.207056
    H            -4.834649        0.763591        3.441319
    H            -2.798560       -2.867428        4.674933
    H            -4.286484       -0.914725        5.231210
    C             3.522157       -0.527871        1.356938
    C             2.360029       -0.333939        2.128707
    C             4.566931       -1.297848        1.903441
    C             2.218089       -0.920079        3.394658
    H             1.547310        0.292593        1.730874
    C             4.432673       -1.889679        3.172498
    H             5.485173       -1.457075        1.317776
    C             3.254712       -1.712123        3.919069
    H             1.293860       -0.751061        3.968989
    H             5.253829       -2.503190        3.576489
    H             3.147580       -2.184753        4.908093
    C             4.109548        1.567223        0.048654
    C             3.935247        2.385132       -1.088809
    C             4.680907        2.122713        1.206981
    C             4.323874        3.731148       -1.067118
    H             3.456360        1.950492       -1.978394
    C             5.059738        3.479697        1.235275
    H             4.819517        1.496077        2.100923
    C             4.882986        4.287274        0.100764
    H             4.173637        4.356823       -1.961267
    H             5.494032        3.905182        2.154132
    H             5.178658        5.348189        0.123790
    N             0.184615        2.108916       -0.049890
    S            -0.171483        2.368787       -1.740539
    O             0.055077        1.004946       -2.321126
    O             0.567398        3.520542       -2.303006
    C            -1.914043        2.737355       -1.702120
    C            -2.749826        2.092552       -0.773407
    C            -2.414106        3.626495       -2.664655
    C            -4.118253        2.371861       -0.813546
    H            -2.333040        1.385512       -0.042111
    C            -3.796884        3.858463       -2.706156
    H            -1.726066        4.126126       -3.362274
    C            -4.667696        3.235705       -1.787458
    H            -4.788523        1.882509       -0.091057
    H            -4.207328        4.542400       -3.465839
    C            -6.157999        3.453310       -1.845312
    H            -6.670485        2.506866       -2.122325
    H            -6.560992        3.759592       -0.857503
    H            -6.436379        4.225096       -2.588980
    C            -0.210179        3.174426        0.909442
    H            -0.705636        4.059480        0.467111
    C             1.222895        2.984274        0.528975
    H             1.686551        3.711685       -0.157179
    H             1.914135        2.463640        1.208234
    C            -0.730872        2.717160        2.233745
    C            -1.040678        3.684165        3.212893
    C            -0.839618        1.349146        2.552191
    C            -1.421769        3.286323        4.504108
    H            -0.968246        4.755574        2.964371
    C            -1.206811        0.956115        3.847818
    H            -0.678847        0.581763        1.779142
    C            -1.493080        1.919610        4.828139
    H            -1.658503        4.048639        5.263069
    H            -1.298516       -0.115691        4.075171
    H            -1.788469        1.605519        5.841408

#=============================END

113
 Int D iso1b S=5/2
    Mn           -0.245574        0.333805       -0.254214
    C            -4.650071       -0.405446       -4.434765
    C            -3.556750        0.398305       -4.074579
    C            -3.126338        0.499282       -2.735086
    C            -3.792146       -0.254402       -1.725363
    C            -4.894687       -1.045182       -2.104676
    C            -5.328653       -1.121255       -3.439129
    C            -1.987850        1.421704       -2.443488
    C            -0.665804        1.100018       -2.848297
    C            -2.202689        2.654942       -1.795497
    C             0.408938        1.949591       -2.527817
    C            -1.123068        3.475608       -1.438485
    C             0.203006        3.111106       -1.747744
    C             1.318722        3.963185       -1.245004
    C             1.312548        5.321452       -1.644252
    C             2.322512        3.513244       -0.342410
    C             2.274980        6.232809       -1.191344
    C             3.271914        4.453303        0.117108
    C             3.263504        5.792290       -0.298393
    C            -3.279769       -0.244743       -0.254409
    O            -1.911630       -0.507857       -0.247738
    O             1.221231        1.396888        0.250314
    C             2.442129        2.035364        0.143836
    H            -5.419613       -1.628518       -1.334756
    H            -6.193809       -1.752605       -3.696659
    H            -4.969657       -0.464719       -5.487059
    H            -3.022295        0.981167       -4.841890
    H            -0.483819        0.164053       -3.399651
    H             1.426709        1.686977       -2.845951
    H            -1.308206        4.392204       -0.857820
    H            -3.223035        2.953339       -1.523610
    H             0.526156        5.652825       -2.340908
    H             2.247297        7.280795       -1.528455
    H             4.022951        6.490735        0.086979
    H             4.027451        4.128154        0.848080
    C             3.402687        1.336139       -0.863158
    C             4.700412        1.832302       -1.117356
    C             2.975683        0.211473       -1.587549
    C             5.533145        1.227539       -2.071685
    H             5.065551        2.713770       -0.570815
    C             3.787513       -0.374428       -2.575435
    H             1.975424       -0.199065       -1.407344
    C             5.075814        0.126930       -2.819221
    H             6.541500        1.634538       -2.248295
    H             3.387228       -1.211266       -3.169728
    H             5.715588       -0.325891       -3.593035
    C             3.011632        1.990361        1.585636
    C             4.043903        1.120909        1.982194
    C             2.333125        2.732922        2.579012
    C             4.387908        0.987269        3.342372
    H             4.586069        0.538236        1.222331
    C             2.685445        2.615432        3.929502
    H             1.510727        3.397232        2.273089
    C             3.712669        1.733103        4.319760
    H             5.194294        0.295798        3.634852
    H             2.152579        3.209559        4.689165
    H             3.983771        1.632324        5.382283
    C            -3.603313        1.114448        0.400037
    C            -2.693159        1.676630        1.310198
    C            -4.795044        1.811995        0.116413
    C            -2.931998        2.932776        1.887762
    H            -1.779664        1.121650        1.570124
    C            -5.045021        3.066533        0.698100
    H            -5.516916        1.381225       -0.595064
    C            -4.106336        3.639215        1.576471
    H            -2.192603        3.358034        2.584668
    H            -5.972949        3.607584        0.453030
    H            -4.294286        4.629985        2.019624
    C            -3.960991       -1.375195        0.560779
    C            -3.491642       -2.689064        0.354081
    C            -4.982284       -1.160443        1.503493
    C            -4.030468       -3.762917        1.076892
    H            -2.670140       -2.851642       -0.356098
    C            -5.521173       -2.237158        2.234132
    H            -5.353600       -0.141927        1.687433
    C            -5.046971       -3.542090        2.026532
    H            -3.646655       -4.781171        0.902583
    H            -6.314549       -2.048563        2.975373
    H            -5.466869       -4.383718        2.600305
    N             0.756429       -1.659831        0.320569
    S             0.583120       -2.883553       -0.944684
    O             0.755894       -2.101706       -2.189842
    O            -0.645961       -3.649901       -0.659453
    C             1.972652       -3.997399       -0.737511
    C             3.261991       -3.604147       -1.140273
    C             1.740068       -5.249041       -0.144019
    C             4.328944       -4.487174       -0.939062
    H             3.428918       -2.610919       -1.580638
    C             2.823781       -6.120202        0.042655
    H             0.717054       -5.528945        0.147077
    C             4.131109       -5.758608       -0.349672
    H             5.342034       -4.181262       -1.245831
    H             2.649527       -7.106385        0.501805
    C             5.289971       -6.707432       -0.168772
    H             5.567229       -7.176450       -1.137994
    H             6.191844       -6.179698        0.203278
    H             5.046101       -7.523760        0.538850
    C             1.930770       -1.647060        1.219920
    H             2.697374       -2.423608        1.069872
    H             2.306779       -0.627912        1.401806
    C             0.605247       -2.074335        1.752452
    H             0.458900       -3.162994        1.876270
    C            -0.247031       -1.215873        2.629551
    C            -1.551315       -1.640571        2.954274
    C             0.231797        0.009080        3.140028
    C            -2.365530       -0.853165        3.781135
    H            -1.940432       -2.581948        2.540287
    C            -0.584453        0.792316        3.970918
    H             1.243984        0.359545        2.899213
    C            -1.882924        0.363645        4.293785
    H            -3.387166       -1.190088        4.008542
    H            -0.193996        1.744195        4.361986
    H            -2.526857        0.984943        4.935267

#=============================END

113
 Int D iso2a S=5/2
    Mn           -0.034043        0.385911        0.161346
    C             5.669050        2.141651        1.896309
    C             4.336469        2.584866        1.851475
    C             3.440547        2.117295        0.868248
    C             3.879675        1.141168       -0.074012
    C             5.220760        0.715549       -0.019961
    C             6.114938        1.212422        0.944750
    C             2.057397        2.678040        0.826893
    C             1.094904        2.351513        1.813089
    C             1.661651        3.533433       -0.218906
    C            -0.248488        2.744432        1.675385
    C             0.321492        3.919832       -0.361749
    C            -0.670667        3.480524        0.538374
    C            -2.090648        3.853112        0.263061
    C            -2.369855        5.234665        0.148365
    C            -3.141878        2.915895        0.039015
    C            -3.652086        5.708717       -0.164332
    C            -4.421257        3.411782       -0.283626
    C            -4.685326        4.787309       -0.383776
    C             2.880289        0.529296       -1.097249
    O             1.720559        0.174542       -0.424237
    O            -1.713958        1.009280       -0.435678
    C            -2.915211        1.387557        0.183089
    H             5.569719       -0.032771       -0.746693
    H             7.159072        0.861731        0.954342
    H             6.354951        2.530214        2.665332
    H             3.977695        3.333295        2.576276
    H             1.401365        1.767397        2.693810
    H            -0.974551        2.476200        2.453620
    H             0.024617        4.526217       -1.230721
    H             2.401795        3.858074       -0.962135
    H            -1.549537        5.948512        0.324816
    H            -3.837945        6.791705       -0.237430
    H            -5.699687        5.132720       -0.638290
    H            -5.235097        2.695610       -0.466254
    C            -2.898416        1.025171        1.687576
    C            -3.380998        1.879797        2.697268
    C            -2.352983       -0.218744        2.063768
    C            -3.264521        1.522005        4.053746
    H            -3.826626        2.847614        2.424032
    C            -2.236803       -0.582471        3.414990
    H            -2.048651       -0.940481        1.293271
    C            -2.677363        0.298628        4.418723
    H            -3.629907        2.212727        4.830342
    H            -1.814758       -1.568229        3.661147
    H            -2.581251        0.023668        5.480879
    C            -4.055152        0.597815       -0.505720
    C            -5.173166        0.098392        0.190270
    C            -3.951719        0.353135       -1.890378
    C            -6.165196       -0.638071       -0.483731
    H            -5.265334        0.277364        1.272066
    C            -4.935218       -0.387915       -2.562168
    H            -3.074300        0.748273       -2.423171
    C            -6.046080       -0.889864       -1.859734
    H            -7.029143       -1.028602        0.077185
    H            -4.832306       -0.583250       -3.641328
    H            -6.811636       -1.482706       -2.383966
    C             2.608051        1.535528       -2.234438
    C             1.311031        1.663430       -2.761609
    C             3.642534        2.323847       -2.776853
    C             1.039302        2.581786       -3.787820
    H             0.492277        1.067456       -2.331223
    C             3.376568        3.243114       -3.805373
    H             4.662206        2.232939       -2.371262
    C             2.070727        3.380942       -4.310405
    H             0.011435        2.681690       -4.170695
    H             4.192939        3.862582       -4.209689
    H             1.859028        4.109629       -5.108671
    C             3.416170       -0.795032       -1.701268
    C             3.573646       -1.878160       -0.810995
    C             3.614370       -1.014924       -3.075574
    C             3.916900       -3.151545       -1.278730
    H             3.404774       -1.701431        0.258253
    C             3.953544       -2.297700       -3.551232
    H             3.489861       -0.186054       -3.787462
    C             4.103042       -3.369509       -2.658463
    H             4.031588       -3.983931       -0.566643
    H             4.095598       -2.455725       -4.632259
    H             4.363493       -4.372290       -3.032341
    N            -0.297761       -1.914958       -0.195427
    S            -0.114961       -3.214557        0.998765
    O             0.262063       -4.488241        0.340453
    O            -1.303447       -3.132432        1.873871
    C             1.324969       -2.596678        1.865505
    C             2.451186       -3.426773        1.939334
    C             1.319605       -1.315119        2.443023
    C             3.606883       -2.947033        2.573646
    H             2.413540       -4.423879        1.477847
    C             2.490521       -0.844951        3.045419
    H             0.404358       -0.698611        2.441079
    C             3.656459       -1.642830        3.110175
    H             4.500525       -3.588652        2.627314
    H             2.514335        0.168868        3.473049
    C             4.920865       -1.088108        3.711867
    H             5.348181       -0.311973        3.041388
    H             4.725037       -0.599413        4.688498
    H             5.685904       -1.874806        3.860332
    C            -1.320581       -2.134059       -1.300038
    H            -1.793072       -1.155898       -1.508902
    C             0.137867       -2.260849       -1.570020
    H             0.557470       -3.275118       -1.676487
    H             0.706202       -1.460104       -2.068349
    C            -2.284136       -3.275133       -1.269536
    C            -2.006561       -4.523023       -1.861282
    C            -3.530141       -3.069619       -0.640957
    C            -2.958809       -5.553143       -1.817243
    H            -1.040169       -4.692228       -2.358505
    C            -4.478956       -4.099335       -0.594921
    H            -3.753680       -2.093282       -0.186812
    C            -4.195471       -5.344821       -1.182374
    H            -2.732441       -6.525529       -2.281783
    H            -5.446553       -3.923032       -0.100456
    H            -4.940643       -6.155284       -1.147873

#=============================END

113
 Int D iso2b S=5/2
    Mn           -0.181628        0.024000       -0.104398
    C             4.616669       -2.888558        2.530645
    C             3.270940       -2.556434        2.760020
    C             2.669302       -1.442457        2.140307
    C             3.443664       -0.625025        1.264221
    C             4.787574       -0.979180        1.036930
    C             5.375391       -2.096868        1.656999
    C             1.218651       -1.195329        2.412544
    C             0.236314       -1.954864        1.727652
    C             0.782157       -0.232193        3.339797
    C            -1.133436       -1.690216        1.893768
    C            -0.585447        0.047297        3.488835
    C            -1.562375       -0.635250        2.736046
    C            -2.990754       -0.235454        2.862150
    C            -3.527364       -0.171847        4.171463
    C            -3.817280        0.119716        1.760922
    C            -4.854911        0.204707        4.410780
    C            -5.152988        0.496355        2.023196
    C            -5.677169        0.537514        3.323290
    C             2.803232        0.614106        0.568776
    O             1.687642        0.203210       -0.149592
    O            -2.000746        0.414876        0.132098
    C            -3.340850        0.073375        0.283360
    H             5.391098       -0.361818        0.356124
    H             6.430651       -2.340528        1.456204
    H             5.064529       -3.761147        3.031535
    H             2.658864       -3.169892        3.440278
    H             0.558571       -2.754570        1.049417
    H            -1.876218       -2.284012        1.340661
    H            -0.897277        0.859714        4.162731
    H             1.518057        0.346348        3.913456
    H            -2.876151       -0.450614        5.015015
    H            -5.244378        0.234299        5.440422
    H            -6.724993        0.836527        3.483294
    H            -5.797231        0.774897        1.175836
    C            -3.653043       -1.334044       -0.293607
    C            -4.655120       -2.178265        0.227524
    C            -2.955135       -1.764620       -1.438785
    C            -4.954215       -3.407008       -0.388299
    H            -5.210102       -1.877169        1.127460
    C            -3.271843       -2.973334       -2.077688
    H            -2.157499       -1.131129       -1.837611
    C            -4.273854       -3.806538       -1.550680
    H            -5.734599       -4.053365        0.044101
    H            -2.735087       -3.247265       -3.000324
    H            -4.523579       -4.759338       -2.043475
    C            -4.094128        1.157802       -0.537169
    C            -4.801463        0.899175       -1.724652
    C            -3.944621        2.499214       -0.115655
    C            -5.330657        1.959496       -2.488234
    H            -4.942623       -0.137423       -2.063248
    C            -4.478355        3.553134       -0.867722
    H            -3.388003        2.701247        0.812333
    C            -5.169378        3.287329       -2.066631
    H            -5.876538        1.738016       -3.419219
    H            -4.352436        4.592177       -0.523489
    H            -5.583351        4.114872       -2.663760
    C             2.449097        1.652921        1.656463
    C             1.283383        2.421478        1.521821
    C             3.262982        1.850096        2.791454
    C             0.902302        3.335684        2.515017
    H             0.658613        2.295935        0.626313
    C             2.894605        2.774076        3.784008
    H             4.173347        1.243906        2.919590
    C             1.703299        3.511792        3.656010
    H            -0.028519        3.910953        2.392108
    H             3.533425        2.906089        4.671807
    H             1.404125        4.222844        4.442172
    C             3.798808        1.266283       -0.432135
    C             3.767749        0.838725       -1.773554
    C             4.723165        2.266411       -0.071988
    C             4.651836        1.367536       -2.726616
    H             3.000039        0.119485       -2.080552
    C             5.601255        2.811700       -1.026147
    H             4.752530        2.640509        0.961505
    C             5.575661        2.360998       -2.356953
    H             4.599708        1.009495       -3.767152
    H             6.309141        3.600125       -0.723942
    H             6.265265        2.788083       -3.102191
    N            -0.182474       -0.050679       -2.396812
    S             0.592192       -1.452226       -3.234527
    O             1.828560       -0.951903       -3.882556
    O            -0.484180       -2.090308       -4.031624
    C             1.037405       -2.569938       -1.909491
    C             2.339112       -2.532116       -1.384817
    C             0.129750       -3.583081       -1.551610
    C             2.723437       -3.514914       -0.465246
    H             3.046192       -1.753482       -1.693940
    C             0.535465       -4.555622       -0.629578
    H            -0.874525       -3.611097       -1.991207
    C             1.834809       -4.538147       -0.071006
    H             3.736291       -3.476976       -0.037741
    H            -0.174974       -5.345357       -0.338106
    C             2.240458       -5.556498        0.962642
    H             1.816322       -5.283131        1.953604
    H             1.861646       -6.568355        0.712679
    H             3.340241       -5.603571        1.079221
    C            -1.218958        0.598932       -3.237392
    H            -1.425518        0.114481       -4.205933
    H            -2.108299        0.920039       -2.669257
    C             0.086298        1.289149       -3.049404
    H             0.808252        1.206625       -3.880402
    C             0.257308        2.493504       -2.182913
    C             1.499100        3.161522       -2.164550
    C            -0.813769        3.013698       -1.424256
    C             1.673506        4.320041       -1.393795
    H             2.339204        2.765213       -2.751160
    C            -0.642903        4.185675       -0.671352
    H            -1.789954        2.511202       -1.409141
    C             0.599971        4.840807       -0.650933
    H             2.656884        4.813422       -1.373730
    H            -1.492912        4.581036       -0.094131
    H             0.736639        5.751360       -0.047405

#=============================END

113
 TS B-C iso1a S=3/2
    Mn            0.466352       -0.291296       -0.565836
    C             6.791697       -0.564769       -2.564927
    C             5.841522       -1.497164       -2.117667
    C             4.719981       -1.097240       -1.363768
    C             4.536654        0.286195       -1.072159
    C             5.493524        1.210538       -1.532383
    C             6.618176        0.793992       -2.264773
    C             3.728647       -2.114959       -0.904339
    C             2.772682       -2.640866       -1.803930
    C             3.650100       -2.477069        0.451797
    C             1.687978       -3.389113       -1.334477
    C             2.559538       -3.222926        0.921757
    C             1.531828       -3.632339        0.049183
    C             0.371482       -4.371311        0.633191
    C             0.683204       -5.637665        1.194724
    C            -0.954792       -3.878023        0.759402
    C            -0.264970       -6.410018        1.872042
    C            -1.892077       -4.665024        1.468113
    C            -1.568601       -5.908869        2.018915
    C             3.294923        0.766406       -0.267076
    O             2.193966        0.077779       -0.804311
    O            -0.509815       -1.813287       -0.513886
    C            -1.478338       -2.506248        0.231097
    H             5.350271        2.280315       -1.321497
    H             7.351526        1.539845       -2.609362
    H             7.663598       -0.901625       -3.147400
    H             5.964811       -2.567969       -2.344916
    H             2.845711       -2.385155       -2.872483
    H             0.922373       -3.754594       -2.034834
    H             2.475553       -3.449600        1.996122
    H             4.412717       -2.118891        1.157269
    H             1.715003       -6.006281        1.082888
    H             0.013041       -7.390978        2.288048
    H            -2.335216       -6.483916        2.561352
    H            -2.912965       -4.282183        1.600748
    C            -2.663120       -2.832764       -0.708984
    C            -3.988054       -3.005603       -0.259227
    C            -2.381903       -3.046024       -2.072368
    C            -5.000630       -3.407621       -1.146411
    H            -4.241113       -2.816053        0.794362
    C            -3.391804       -3.443490       -2.962766
    H            -1.352248       -2.883838       -2.422546
    C            -4.706566       -3.634759       -2.501629
    H            -6.028399       -3.541848       -0.773200
    H            -3.149247       -3.608094       -4.024544
    H            -5.499371       -3.952893       -3.196781
    C            -1.845184       -1.586065        1.410938
    C            -2.827643       -0.586962        1.274447
    C            -1.060479       -1.613126        2.582938
    C            -3.056009        0.336787        2.305488
    H            -3.416860       -0.521949        0.350861
    C            -1.277557       -0.680542        3.609688
    H            -0.276712       -2.378904        2.689059
    C            -2.285641        0.292064        3.479469
    H            -3.833841        1.104084        2.173946
    H            -0.669343       -0.723350        4.527160
    H            -2.469486        1.009153        4.295644
    C             3.483897        0.444573        1.229313
    C             2.402693        0.019334        2.022404
    C             4.749133        0.575811        1.837969
    C             2.572529       -0.273484        3.383301
    H             1.404191       -0.130083        1.578881
    C             4.925879        0.284657        3.200700
    H             5.611515        0.884113        1.227660
    C             3.837476       -0.143853        3.980393
    H             1.708368       -0.615245        3.972661
    H             5.925053        0.383787        3.653425
    H             3.976101       -0.381406        5.046655
    C             3.062480        2.281605       -0.473804
    C             2.421260        2.692523       -1.659764
    C             3.472836        3.257886        0.455036
    C             2.207616        4.053454       -1.920069
    H             2.069676        1.929458       -2.368162
    C             3.261447        4.623435        0.192185
    H             3.955699        2.953541        1.394952
    C             2.633471        5.025904       -0.998426
    H             1.682213        4.351629       -2.839326
    H             3.583301        5.375030        0.930205
    H             2.462756        6.095033       -1.200773
    N            -0.496899        1.158555        0.001191
    S            -1.005638        1.760341       -1.482438
    O            -0.354414        0.784898       -2.460079
    O            -0.840134        3.212262       -1.715718
    C            -2.757334        1.392999       -1.495921
    C            -3.209503        0.258828       -2.185581
    C            -3.631303        2.207278       -0.759524
    C            -4.566481       -0.078420       -2.109673
    H            -2.497953       -0.353382       -2.754607
    C            -4.981796        1.841225       -0.680816
    H            -3.257259        3.098938       -0.239148
    C            -5.468906        0.690306       -1.341712
    H            -4.921946       -0.977128       -2.635188
    H            -5.671358        2.463186       -0.087660
    C            -6.919110        0.283896       -1.245810
    H            -7.012183       -0.800305       -1.028259
    H            -7.453303        0.846144       -0.454792
    H            -7.448936        0.466417       -2.205817
    C             0.062305        2.431626        1.382186
    H            -0.525740        1.910545        2.152929
    H             1.126503        2.163874        1.347113
    C            -0.274178        3.740185        0.996829
    H             0.433254        4.277325        0.347687
    C            -1.559086        4.359053        1.219559
    C            -2.505277        3.848167        2.154424
    C            -1.935533        5.492326        0.442928
    C            -3.770943        4.427889        2.286640
    H            -2.232765        2.983209        2.774252
    C            -3.206271        6.063109        0.571779
    H            -1.220459        5.883702       -0.296533
    C            -4.133942        5.533427        1.490886
    H            -4.486624        4.016470        3.016175
    H            -3.484778        6.925003       -0.054704
    H            -5.133810        5.983762        1.590577

#=============================END

113
 TS B-C iso1b S=3/2
    Mn           -0.067980       -0.000657       -0.680438
    C            -5.250094        2.731226       -3.683618
    C            -4.121437        3.196234       -2.989725
    C            -3.409309        2.368962       -2.096775
    C            -3.840981        1.020655       -1.912926
    C            -4.965657        0.564525       -2.625642
    C            -5.674425        1.408401       -3.497355
    C            -2.203720        2.931310       -1.412633
    C            -1.002471        3.115652       -2.135904
    C            -2.217386        3.260385       -0.044154
    C             0.176372        3.492090       -1.481307
    C            -1.031815        3.618547        0.613466
    C             0.191113        3.673189       -0.081180
    C             1.444668        3.928920        0.691331
    C             1.611543        5.234406        1.217296
    C             2.420629        2.941537        0.993009
    C             2.708883        5.580169        2.013998
    C             3.514414        3.305107        1.810259
    C             3.668820        4.600403        2.316642
    C            -3.060293        0.065363       -0.967540
    O            -1.712510        0.193706       -1.349420
    O             1.157380        1.181176       -0.124774
    C             2.383812        1.471103        0.484746
    H            -5.289577       -0.478773       -2.503269
    H            -6.552727        1.021323       -4.037381
    H            -5.791196        3.401867       -4.369503
    H            -3.773978        4.232171       -3.129742
    H            -0.989207        2.898740       -3.215451
    H             1.114006        3.596071       -2.047248
    H            -1.045787        3.804389        1.698601
    H            -3.153231        3.188757        0.525860
    H             0.843036        5.986524        0.978838
    H             2.811159        6.605911        2.401395
    H             4.535628        4.840894        2.951825
    H             4.258346        2.539946        2.074053
    C             3.521642        1.353963       -0.556418
    C             4.867580        1.157756       -0.184974
    C             3.217066        1.536678       -1.917762
    C             5.886651        1.176384       -1.149827
    H             5.126477        0.976128        0.868424
    C             4.234786        1.557040       -2.885849
    H             2.165116        1.647254       -2.211631
    C             5.576522        1.386487       -2.505165
    H             6.932081        1.021372       -0.839183
    H             3.973956        1.705144       -3.945709
    H             6.376893        1.409163       -3.261534
    C             2.506296        0.469341        1.648875
    C             3.037261       -0.816440        1.431667
    C             1.922792        0.763889        2.898313
    C             3.023583       -1.777168        2.456121
    H             3.466301       -1.069784        0.453549
    C             1.915332       -0.191820        3.925676
    H             1.480775        1.757648        3.065867
    C             2.473720       -1.465640        3.711138
    H             3.451600       -2.773545        2.265261
    H             1.473415        0.061110        4.902251
    H             2.474426       -2.213777        4.519592
    C            -3.274612        0.490509        0.499970
    C            -2.227293        0.415954        1.433796
    C            -4.514034        1.006672        0.929837
    C            -2.372001        0.913219        2.734782
    H            -1.255830       -0.035753        1.166720
    C            -4.681744        1.470002        2.245627
    H            -5.341053        1.095798        0.208793
    C            -3.603858        1.444912        3.147558
    H            -1.519200        0.866243        3.426666
    H            -5.655080        1.880039        2.558143
    H            -3.725369        1.832342        4.170889
    C            -3.481696       -1.408479       -1.153628
    C            -2.718536       -2.226893       -2.007225
    C            -4.594713       -1.964415       -0.490957
    C            -3.036811       -3.584245       -2.170893
    H            -1.853285       -1.796937       -2.527560
    C            -4.927123       -3.318304       -0.669067
    H            -5.196067       -1.341212        0.186922
    C            -4.142194       -4.136533       -1.501531
    H            -2.395883       -4.208260       -2.811491
    H            -5.795973       -3.740365       -0.139234
    H            -4.390253       -5.202727       -1.622570
    N             0.428656       -1.725742       -0.258673
    S             0.948396       -2.258616       -1.757052
    O             0.856249       -1.006547       -2.617407
    O             0.306700       -3.506108       -2.243337
    C             2.687751       -2.615003       -1.514960
    C             3.651479       -1.813167       -2.137936
    C             3.055023       -3.677773       -0.669024
    C             5.008693       -2.065335       -1.885411
    H             3.336911       -0.991065       -2.793561
    C             4.412976       -3.902645       -0.417538
    H             2.287621       -4.311345       -0.201489
    C             5.412543       -3.095965       -1.012701
    H             5.765270       -1.428327       -2.366617
    H             4.708619       -4.722795        0.256847
    C             6.873171       -3.350851       -0.730920
    H             7.054860       -3.508551        0.352308
    H             7.226802       -4.265497       -1.254876
    H             7.505027       -2.506069       -1.068330
    C            -0.293312       -3.276162        0.760866
    H            -0.169954       -3.960468       -0.092032
    H             0.535804       -3.243465        1.484597
    C            -1.606794       -3.070407        1.206777
    H            -2.426831       -3.310350        0.513781
    C            -1.981554       -2.547794        2.496810
    C            -3.361945       -2.435308        2.832878
    C            -1.022589       -2.141724        3.469294
    C            -3.762932       -1.954976        4.082010
    H            -4.108616       -2.728169        2.080322
    C            -1.430258       -1.670050        4.719671
    H             0.049599       -2.178312        3.229553
    C            -2.800162       -1.575660        5.037526
    H            -4.835175       -1.867114        4.316096
    H            -0.671890       -1.361078        5.456418
    H            -3.115760       -1.197829        6.022490

#=============================END

113
 TS B-C iso2a S=3/2
    Mn            0.466454       -0.291214       -0.565780
    C             6.791738       -0.564532       -2.564936
    C             5.841660       -1.496959       -2.117534
    C             4.720124       -1.097052       -1.363619
    C             4.536696        0.286405       -1.072157
    C             5.493467        1.210777       -1.532526
    C             6.618122        0.794247       -2.264921
    C             3.728863       -2.114802       -0.904100
    C             2.772993       -2.640893       -1.803684
    C             3.650260       -2.476770        0.452071
    C             1.688313       -3.389162       -1.334212
    C             2.559716       -3.222636        0.922061
    C             1.532084       -3.632207        0.049471
    C             0.371748       -4.371216        0.633448
    C             0.683501       -5.637543        1.195024
    C            -0.954593       -3.878053        0.759434
    C            -0.264716       -6.409990        1.872175
    C            -1.891930       -4.665169        1.467949
    C            -1.568430       -5.908985        2.018799
    C             3.294946        0.766612       -0.267112
    O             2.194036        0.077912       -0.804365
    O            -0.509553       -1.813276       -0.513730
    C            -1.478155       -2.506296        0.231097
    H             5.350128        2.280565       -1.321749
    H             7.351393        1.540123       -2.609628
    H             7.663638       -0.901380       -3.147415
    H             5.965024       -2.567776       -2.344682
    H             2.846071       -2.385305       -2.872264
    H             0.922770       -3.754776       -2.034570
    H             2.475688       -3.449196        1.996446
    H             4.412823       -2.118485        1.157546
    H             1.715352       -6.006061        1.083352
    H             0.013321       -7.390923        2.288229
    H            -2.335089       -6.484122        2.561078
    H            -2.912885       -4.282441        1.600392
    C            -2.662802       -2.832804       -0.709150
    C            -3.987768       -3.005785       -0.259538
    C            -2.381446       -3.045878       -2.072534
    C            -5.000234       -3.407776       -1.146857
    H            -4.240939       -2.816353        0.794045
    C            -3.391242       -3.443305       -2.963071
    H            -1.351776       -2.883562       -2.422609
    C            -4.706030       -3.634733       -2.502078
    H            -6.028027       -3.542125       -0.773753
    H            -3.148578       -3.607756       -4.024850
    H            -5.498748       -3.952843       -3.197339
    C            -1.845178       -1.586165        1.410930
    C            -2.827753       -0.587181        1.274401
    C            -1.060540       -1.613153        2.582976
    C            -3.056294        0.336523        2.305447
    H            -3.416934       -0.522236        0.350790
    C            -1.277788       -0.680609        3.609729
    H            -0.276684       -2.378834        2.689128
    C            -2.285983        0.291877        3.479469
    H            -3.834216        1.103725        2.173874
    H            -0.669622       -0.723362        4.527237
    H            -2.469951        1.008942        4.295637
    C             3.483882        0.444863        1.229297
    C             2.402645        0.019733        2.022400
    C             4.749110        0.576105        1.837966
    C             2.572443       -0.272996        3.383321
    H             1.404142       -0.129675        1.578877
    C             4.925819        0.285041        3.200722
    H             5.611512        0.884343        1.227651
    C             3.837386       -0.143374        3.980424
    H             1.708253       -0.614673        3.972688
    H             5.924988        0.384167        3.653460
    H             3.975983       -0.380857        5.046705
    C             3.062415        2.281789       -0.473894
    C             2.421197        2.692641       -1.659879
    C             3.472631        3.258113        0.454964
    C             2.207412        4.053549       -1.920184
    H             2.069701        1.929540       -2.368284
    C             3.261114        4.623640        0.192105
    H             3.955488        2.953814        1.394899
    C             2.633132        5.026043       -0.998526
    H             1.682004        4.351673       -2.839455
    H             3.582862        5.375268        0.930138
    H             2.462309        6.095154       -1.200877
    N            -0.496828        1.158601        0.001258
    S            -1.005638        1.760312       -1.482381
    O            -0.354379        0.784862       -2.459997
    O            -0.840215        3.212233       -1.715720
    C            -2.757311        1.392849       -1.495900
    C            -3.209382        0.258757       -2.185756
    C            -3.631359        2.206934       -0.759387
    C            -4.566324       -0.078642       -2.109921
    H            -2.497764       -0.353296       -2.754864
    C            -4.981822        1.840743       -0.680760
    H            -3.257403        3.098533       -0.238850
    C            -5.468821        0.689891       -1.341848
    H            -4.921693       -0.977310       -2.635574
    H            -5.671447        2.462535       -0.087501
    C            -6.919001        0.283345       -1.246163
    H            -7.012004       -0.801284       -1.030790
    H            -7.452884        0.844066       -0.453852
    H            -7.449219        0.467852       -2.205589
    C             0.062077        2.431678        1.382284
    H            -0.525953        1.910582        2.153028
    H             1.126312        2.164062        1.347314
    C            -0.274542        3.740215        0.996969
    H             0.432794        4.277455        0.347807
    C            -1.559565        4.358857        1.219673
    C            -2.505671        3.847814        2.154543
    C            -1.936223        5.492040        0.443013
    C            -3.771453        4.427289        2.286722
    H            -2.233004        2.982934        2.774419
    C            -3.207078        6.062573        0.571823
    H            -1.221213        5.883540       -0.296444
    C            -4.134658        5.532729        1.490926
    H            -4.487064        4.015751        3.016258
    H            -3.485744        6.924396       -0.054687
    H            -5.134619        5.982865        1.590586

#=============================END

113
 TS C-D iso1a S=5/2
    Mn            0.180907       -0.411502       -0.547043
    C             5.908483       -3.043880       -2.541015
    C             4.686464       -3.496294       -2.016605
    C             3.836543       -2.644865       -1.280359
    C             4.225840       -1.287655       -1.074175
    C             5.448671       -0.847038       -1.613924
    C             6.289980       -1.711059       -2.336665
    C             2.540450       -3.201895       -0.781550
    C             1.492595       -3.473898       -1.689549
    C             2.326826       -3.480945        0.583485
    C             0.236672       -3.897427       -1.232228
    C             1.066507       -3.888898        1.041599
    C            -0.012389       -4.041747        0.149368
    C            -1.371109       -4.382013        0.676280
    C            -1.597243       -5.718402        1.081131
    C            -2.420039       -3.434661        0.828041
    C            -2.826171       -6.132793        1.613204
    C            -3.647011       -3.864885        1.377056
    C            -3.860576       -5.195280        1.762789
    C             3.272675       -0.326098       -0.305575
    O             2.007015       -0.489137       -0.838854
    O            -0.935030       -1.569317        0.410766
    C            -2.270967       -1.945783        0.404830
    H             5.746065        0.202814       -1.478965
    H             7.239541       -1.332079       -2.746782
    H             6.554311       -3.731825       -3.109262
    H             4.371636       -4.540780       -2.171316
    H             1.660734       -3.303950       -2.764887
    H            -0.578555       -4.084429       -1.947602
    H             0.899878       -4.040912        2.119260
    H             3.147236       -3.341852        1.300858
    H            -0.772969       -6.440172        0.966257
    H            -2.971928       -7.181483        1.916519
    H            -4.830163       -5.494593        2.191138
    H            -4.448413       -3.126233        1.532447
    C            -2.904520       -1.826820       -1.004880
    C            -4.300495       -1.877436       -1.209650
    C            -2.080412       -1.691143       -2.137130
    C            -4.848028       -1.750978       -2.495914
    H            -4.973290       -2.007909       -0.349772
    C            -2.618004       -1.566701       -3.429613
    H            -0.984812       -1.725449       -2.019283
    C            -4.009732       -1.584670       -3.614217
    H            -5.941520       -1.785246       -2.626597
    H            -1.940977       -1.453390       -4.290267
    H            -4.439650       -1.482599       -4.622813
    C            -2.945595       -1.012299        1.440257
    C            -3.726706        0.102808        1.088993
    C            -2.593648       -1.184479        2.798804
    C            -4.161652        1.019516        2.064803
    H            -3.994028        0.274698        0.040041
    C            -3.023443       -0.273404        3.774182
    H            -1.964097       -2.042952        3.078721
    C            -3.814437        0.835908        3.411898
    H            -4.768619        1.885915        1.756363
    H            -2.741675       -0.427754        4.828070
    H            -4.153639        1.549758        4.179014
    C             3.325533       -0.663032        1.206810
    C             2.165550       -0.596263        1.999116
    C             4.529458       -1.059370        1.826162
    C             2.194516       -0.908553        3.366634
    H             1.196334       -0.360294        1.535460
    C             4.568831       -1.369755        3.196138
    H             5.439743       -1.166252        1.216334
    C             3.400848       -1.294889        3.975057
    H             1.262002       -0.868834        3.951671
    H             5.518390       -1.688618        3.654764
    H             3.428396       -1.550552        5.045904
    C             3.699038        1.160637       -0.488786
    C             3.030722        1.928211       -1.462692
    C             4.736855        1.767373        0.250434
    C             3.404892        3.257591       -1.714806
    H             2.206362        1.462821       -2.018838
    C             5.130012        3.091404       -0.017015
    H             5.252156        1.202188        1.040848
    C             4.470847        3.839420       -1.008268
    H             2.847554        3.841617       -2.462730
    H             5.952520        3.541390        0.561952
    H             4.775046        4.877582       -1.215888
    N            -0.319108        1.490453        0.206753
    S            -0.663796        2.335723       -1.248573
    O            -0.338131        1.234831       -2.224124
    O             0.014282        3.641083       -1.361534
    C            -2.431096        2.603886       -1.293428
    C            -3.255132        1.659708       -1.926181
    C            -2.961189        3.750458       -0.678154
    C            -4.640979        1.861338       -1.910866
    H            -2.815305        0.781502       -2.418567
    C            -4.352994        3.918439       -0.652967
    H            -2.286421        4.505275       -0.248218
    C            -5.215100        2.974758       -1.256120
    H            -5.287434        1.122283       -2.408915
    H            -4.781183        4.809341       -0.166257
    C            -6.714019        3.137236       -1.198311
    H            -7.158866        2.410555       -0.484069
    H            -7.006713        4.153289       -0.868647
    H            -7.180270        2.943168       -2.185966
    C            -0.906225        1.845571        1.510026
    H            -1.802116        2.493350        1.472442
    H            -1.113370        0.937016        2.104729
    C             0.411571        2.491261        1.649389
    H             1.262353        1.830927        1.879045
    C             0.680347        3.902082        1.515015
    C            -0.337967        4.887357        1.627685
    C             2.015952        4.319855        1.277069
    C            -0.028948        6.243624        1.489291
    H            -1.371286        4.579867        1.849922
    C             2.317247        5.677207        1.133342
    H             2.806482        3.560384        1.181731
    C             1.298271        6.642992        1.232728
    H            -0.822814        7.000804        1.585099
    H             3.354792        5.983105        0.931214
    H             1.537086        7.711640        1.115954

#=============================END

113
 TS C-D iso1b S=5/2
    Mn           -0.025114       -0.207171       -0.275965
    C            -5.316174        1.450141       -4.057915
    C            -4.344245        2.188270       -3.363015
    C            -3.629341        1.640199       -2.277035
    C            -3.895750        0.292332       -1.885265
    C            -4.865530       -0.436744       -2.599181
    C            -5.577087        0.128875       -3.671599
    C            -2.582747        2.488627       -1.626290
    C            -1.397534        2.797523       -2.328901
    C            -2.732980        3.006959       -0.323880
    C            -0.336247        3.455677       -1.693664
    C            -1.660028        3.636418        0.321090
    C            -0.419052        3.791432       -0.326809
    C             0.767663        4.290389        0.433103
    C             0.793410        5.649569        0.817594
    C             1.853068        3.449326        0.814320
    C             1.866093        6.194758        1.539297
    C             2.922325        4.012117        1.542062
    C             2.941715        5.369218        1.899522
    C            -3.097275       -0.357739       -0.715835
    O            -1.753063       -0.116698       -0.942488
    O             0.604591        1.413708        0.460212
    C             1.891950        1.939689        0.442898
    H            -5.061566       -1.481561       -2.318524
    H            -6.328075       -0.473295       -4.207265
    H            -5.861550        1.907956       -4.898348
    H            -4.125793        3.227327       -3.657342
    H            -1.290973        2.460564       -3.372479
    H             0.593186        3.660829       -2.244103
    H            -1.764623        3.951751        1.370866
    H            -3.683359        2.871736        0.209609
    H            -0.057393        6.286011        0.526461
    H             1.858953        7.259888        1.819705
    H             3.791965        5.774397        2.470706
    H             3.751698        3.361401        1.859879
    C             2.548296        1.837427       -0.958453
    C             3.875390        2.261729       -1.186359
    C             1.823713        1.326832       -2.050581
    C             4.464764        2.141730       -2.454897
    H             4.455137        2.697584       -0.358907
    C             2.401595        1.210627       -3.326852
    H             0.756304        1.079161       -1.936019
    C             3.731772        1.609256       -3.532924
    H             5.503382        2.476916       -2.606092
    H             1.802517        0.802859       -4.155163
    H             4.192857        1.518315       -4.528751
    C             2.683662        1.126767        1.501009
    C             3.753789        0.263944        1.205322
    C             2.195868        1.159618        2.827926
    C             4.339420       -0.536207        2.205682
    H             4.141241        0.204234        0.181179
    C             2.783514        0.375019        3.830479
    H             1.340781        1.813260        3.057633
    C             3.864237       -0.478934        3.524533
    H             5.169598       -1.210178        1.939835
    H             2.401722        0.429711        4.862782
    H             4.324029       -1.096567        4.311981
    C            -3.577990        0.272310        0.616534
    C            -2.654522        0.632854        1.609698
    C            -4.943291        0.558357        0.833922
    C            -3.070774        1.286227        2.778484
    H            -1.577975        0.475879        1.448581
    C            -5.369115        1.190117        2.013635
    H            -5.675794        0.332873        0.043591
    C            -4.430053        1.567050        2.990601
    H            -2.318236        1.596322        3.519297
    H            -6.437879        1.416136        2.156584
    H            -4.756256        2.091162        3.902898
    C            -3.326218       -1.896730       -0.648994
    C            -2.353822       -2.735257       -1.228071
    C            -4.442029       -2.496249       -0.028803
    C            -2.472668       -4.133624       -1.169411
    H            -1.493140       -2.272268       -1.728308
    C            -4.578466       -3.894751        0.012593
    H            -5.208597       -1.868063        0.446859
    C            -3.588614       -4.722018       -0.548352
    H            -1.676970       -4.756809       -1.605932
    H            -5.458606       -4.341256        0.502895
    H            -3.687540       -5.818098       -0.500042
    N             1.001451       -1.916301        0.351796
    S             1.380984       -2.743860       -1.116348
    O             0.809749       -1.788543       -2.115879
    O             0.956028       -4.164691       -1.077454
    C             3.164918       -2.705197       -1.208367
    C             3.803452       -1.556584       -1.703146
    C             3.896631       -3.802448       -0.720812
    C             5.201699       -1.505542       -1.688668
    H             3.212028       -0.718590       -2.095081
    C             5.297040       -3.722514       -0.702188
    H             3.369629       -4.707059       -0.383160
    C             5.971794       -2.575195       -1.175579
    H             5.700748       -0.605210       -2.080600
    H             5.880943       -4.574294       -0.318436
    C             7.478184       -2.490447       -1.158967
    H             7.821152       -1.563413       -0.653734
    H             7.934182       -3.355898       -0.639988
    H             7.884636       -2.461065       -2.192651
    C             1.588408       -2.480448        1.579077
    H             2.426233       -3.184506        1.413573
    H             1.881256       -1.690671        2.291037
    C             0.230559       -3.041779        1.683827
    H             0.020293       -3.949898        1.097744
    C            -0.821418       -2.477243        2.494487
    C            -2.149387       -2.956605        2.338142
    C            -0.552202       -1.511906        3.507072
    C            -3.168511       -2.505641        3.182881
    H            -2.368068       -3.685359        1.543696
    C            -1.571210       -1.092090        4.363841
    H             0.462906       -1.105583        3.626947
    C            -2.882103       -1.584711        4.204781
    H            -4.195329       -2.871053        3.035756
    H            -1.351054       -0.360132        5.155957
    H            -3.686387       -1.229197        4.866240

#=============================END

113
 TS C-D iso2a S=5/2
    Mn            0.180924       -0.411507       -0.547049
    C             5.908496       -3.043994       -2.540931
    C             4.686453       -3.496383       -2.016556
    C             3.836530       -2.644937       -1.280331
    C             4.225847       -1.287733       -1.074141
    C             5.448706       -0.847143       -1.613849
    C             6.290017       -1.711182       -2.336565
    C             2.540424       -3.201942       -0.781530
    C             1.492564       -3.473928       -1.689526
    C             2.326792       -3.480966        0.583509
    C             0.236628       -3.897412       -1.232198
    C             1.066462       -3.888877        1.041629
    C            -0.012438       -4.041708        0.149400
    C            -1.371162       -4.381952        0.676314
    C            -1.597307       -5.718335        1.081177
    C            -2.420086       -3.434591        0.828059
    C            -2.826240       -6.132713        1.613249
    C            -3.647064       -3.864802        1.377071
    C            -3.860641       -5.195192        1.762817
    C             3.272676       -0.326154       -0.305575
    O             2.007027       -0.489197       -0.838879
    O            -0.935067       -1.569256        0.410769
    C            -2.271006       -1.945717        0.404834
    H             5.746118        0.202702       -1.478881
    H             7.239600       -1.332224       -2.746652
    H             6.554325       -3.731951       -3.109162
    H             4.371608       -4.540863       -2.171274
    H             1.660707       -3.303997       -2.764866
    H            -0.578605       -4.084399       -1.947570
    H             0.899829       -4.040873        2.119292
    H             3.147206       -3.341883        1.300881
    H            -0.773037       -6.440111        0.966315
    H            -2.972005       -7.181399        1.916573
    H            -4.830232       -5.494493        2.191164
    H            -4.448463       -3.126144        1.532449
    C            -2.904560       -1.826770       -1.004877
    C            -4.300536       -1.877383       -1.209642
    C            -2.080453       -1.691124       -2.137131
    C            -4.848071       -1.750967       -2.495909
    H            -4.973330       -2.007822       -0.349759
    C            -2.618047       -1.566721       -3.429617
    H            -0.984853       -1.725415       -2.019284
    C            -4.009776       -1.584699       -3.614219
    H            -5.941562       -1.785233       -2.626588
    H            -1.941022       -1.453438       -4.290276
    H            -4.439695       -1.482665       -4.622818
    C            -2.945628       -1.012218        1.440251
    C            -3.726710        0.102905        1.088974
    C            -2.593697       -1.184401        2.798802
    C            -4.161642        1.019627        2.064778
    H            -3.994024        0.274793        0.040019
    C            -3.023479       -0.273311        3.774173
    H            -1.964171       -2.042889        3.078729
    C            -3.814442        0.836018        3.411876
    H            -4.768584        1.886039        1.756330
    H            -2.741724       -0.427664        4.828064
    H            -4.153634        1.549880        4.178986
    C             3.325505       -0.663060        1.206818
    C             2.165506       -0.596283        1.999102
    C             4.529419       -1.059385        1.826199
    C             2.194450       -0.908544        3.366627
    H             1.196293       -0.360342        1.535426
    C             4.568768       -1.369742        3.196182
    H             5.439716       -1.166273        1.216390
    C             3.400772       -1.294862        3.975079
    H             1.261925       -0.868817        3.951646
    H             5.518321       -1.688594        3.654830
    H             3.428302       -1.550503        5.045932
    C             3.699056        1.160573       -0.488806
    C             3.030782        1.928127       -1.462756
    C             4.736851        1.767320        0.250437
    C             3.404968        3.257499       -1.714886
    H             2.206437        1.462730       -2.018920
    C             5.130027        3.091341       -0.017030
    H             5.252119        1.202151        1.040883
    C             4.470901        3.839339       -1.008324
    H             2.847662        3.841512       -2.462845
    H             5.952517        3.541336        0.561955
    H             4.775113        4.877494       -1.215956
    N            -0.319041        1.490473        0.206738
    S            -0.663747        2.335727       -1.248587
    O            -0.338076        1.234834       -2.224137
    O             0.014314        3.641095       -1.361560
    C            -2.431051        2.603863       -1.293442
    C            -3.255057        1.659719       -1.926275
    C            -2.961175        3.750403       -0.678125
    C            -4.640912        1.861333       -1.910986
    H            -2.815208        0.781553       -2.418712
    C            -4.352978        3.918364       -0.652961
    H            -2.286427        4.505213       -0.248146
    C            -5.215061        2.974699       -1.256183
    H            -5.287345        1.122312       -2.409112
    H            -4.781185        4.809247       -0.166231
    C            -6.713982        3.137117       -1.198262
    H            -7.006693        4.153653       -0.870098
    H            -7.180488        2.941427       -2.185467
    H            -7.158549        2.411538       -0.482718
    C            -0.906156        1.845592        1.510013
    H            -1.802053        2.493363        1.472432
    H            -1.113296        0.937036        2.104717
    C             0.411635        2.491294        1.649384
    H             1.262422        1.830965        1.879037
    C             0.680398        3.902115        1.514999
    C            -0.337923        4.887383        1.627672
    C             2.015997        4.319899        1.277035
    C            -0.028916        6.243652        1.489266
    H            -1.371237        4.579887        1.849920
    C             2.317280        5.677252        1.133294
    H             2.806530        3.560432        1.181688
    C             1.298297        6.643029        1.232686
    H            -0.822787        7.000826        1.585076
    H             3.354820        5.983157        0.931150
    H             1.537102        7.711679        1.115903
